# Supplementary material for: Non-Authentic Genotypes—An Unrevealed Problem in Plant Research and Breeding
Source: Plants (Basel). 2026 Mar 4;15(5):788. doi: 10.3390/plants15050788 (PMC12987354; doi:10.3390/plants15050788)
Supplement: Supplementary file 1 [file plants-15-00788-s001.zip]

Archive with 1 entries (1 files):
- plants-4153214-supplementary.xlsx
