# Supplementary material for: Non-Authentic Genotypes—An Unrevealed Problem in Plant Research and Breeding
Source: Plants (Basel). 2026 Mar 4;15(5):788. doi: 10.3390/plants15050788 (PMC12987354; doi:10.3390/plants15050788)
Supplement: Supplementary file 1 [file plants-15-00788-s001.zip › plants-4153214-supplementary.xlsx]

## Sheet: Table_S 1
00011	Table S1. One thousand four hundred and twelve single seed progenies (SSPs) derived from 289 accessions of 93
0002	winter barley varieties obtained from nine gene banks, their country of origin, accession number, postulated Ml
0003	resistance gene(s) against powdery mildew and classification of varietal genotype.
0004	Variety	Country	Accession Number	Order	Postulated	Classification
0005		of Accession		Number	Ml Resistance	of SSP
0006		Origin2		of SSP	Gene(s)
0007	Ager	CZE	01C0500254	1	a8, h	Line c
0008	Ager	CZE		2	aLo, ra	Different
0009	Ager	CZE		3	a8, Dr2, ra	Different
0010	Ager	CZE		4	aLo	Different
0011	Ager	CZE		5	aLo	Different
0012	Ager	DEU	HOR 3175	1	a8, ra	Line a
0013	Ager	DEU		2	a8, ra	Line a
0014	Ager	DEU		3	a8, h, ra	Line b
0015	Ager	DEU		4	a8, h, ra	Line b
0016	Ager	DEU		5	a8, ra	Line a
0017	Ager	FRA	9128	1	a8, ra	Line a
0018	Ager	FRA		2	a8, ra	Line a
0019	Ager	FRA		3	a8, ra	Line a
0020	Ager	FRA		4	a8, ra	Line a
0021	Ager	USA	PI 315947	1	a8, ra	Line a
0022	Ager	USA		2	a8, ra	Line a
0023	Ager	USA		3	a8, ra	Line a
0024	Ager	USA		4	a8, ra	Line a
0025	Ager	USA		5	a8, ra	Line a
0026	Aizn Coiled Necn	CZE	01C0500490	1	a6, h, ra	Different
0027	Aizn Coiled Necn	CZE		2	a8, He2	Predominating
0028	Aizn Coiled Necn	CZE		3	a6, h	Different
0029	Aizn Coiled Necn	CZE		4	u	Different
0030	Aizn Coiled Necn	CZE		5	u	Different
0031	Aizn Coiled Necn	DEU	HOR 4224	1	a8, He2	Predominating
0032	Aizn Coiled Necn	DEU		2	a8, He2	Predominating
0033	Aizn Coiled Necn	DEU		3	a8, He2	Predominating
0034	Aizn Coiled Necn	DEU		4	a8, He2	Predominating
0035	Aizn Coiled Necn	DEU		5	a8, He2	Predominating
0036	Alaska	CZE	01C0500491	1	aLo	Different
0037	Alaska	CZE		2	aLo, h	Different
0038	Alaska	CZE		3	aLo	Different
0039	Alaska	CZE		4	aLo	Different
0040	Alaska	CZE		5	aLo	Different
0041	Alaska	DEU	HOR 3104	1	aLo	Different
0042	Alaska	DEU		2	aLo	Different
0043	Alaska	DEU		3	uE	Different
0044	Alaska	DEU		4	aLo, Dr2	Different
0045	Alaska	DEU		5	aLo, Dr2	Different
0046	Alaska	GBR	B8345	1	Ch	Predominating
0047	Alaska	GBR		2	Ch	Predominating
0048	Alaska	GBR		3	Ch	Predominating
0049	Alaska	GBR		4	Ch	Predominating
0050	Alaska	GBR		5	Ch	Predominating
0051	Alaska	USA	CIho 534	1	Ch	Predominating
0052	Alaska	USA		2	Ch	Predominating
0053	Alaska	USA		3	Ch	Predominating
0054	Alaska	USA		4	Ch	Predominating
0055	Alaska	USA		5	Ch	Predominating
0056	Alterna	CZE	01C0500492	1	a8	Predominating
0057	Alterna	CZE		2	a8	Predominating
0058	Alterna	CZE		3	Ch	Different
0059	Alterna	CZE		4	a8	Predominating
0060	Alterna	CZE		5	a8	Predominating
0061	Alterna	DEU	HOR 2927	1	a8	Predominating
0062	Alterna	DEU		2	a8	Predominating
0063	Alterna	DEU		3	a8	Predominating
0064	Alterna	DEU		4	a8	Predominating
0065	Alterna	DEU		5	a8	Predominating
0066	Alterna	FRA	9133	1	a8	Predominating
0067	Alterna	FRA		2	a8	Predominating
0068	Alterna	FRA		3	a8	Predominating
0069	Alterna	FRA		4	a8	Predominating
0070	Angela	CZE	01C0501850	1	h, Lu, ra	Predominating
0071	Angela	CZE		2	h, Lu, ra	Predominating
0072	Angela	CZE		3	h, Lu, ra	Predominating
0073	Angela	CZE		4	h, Lu, ra	Predominating
0074	Angela	CZE		5	h, Lu, ra	Predominating
0075	Angela	SVK	SVK001 C05 00471	1	h, Lu, ra	Predominating
0076	Angela	SVK		2	aLo, h, Lu, ra	Different
0077	Angela	SVK		3	h, Lu, ra	Predominating
0078	Angela	SVK		4	h, Lu, ra	Predominating
0079	Angela	SVK		5	h, Lu, ra	Predominating
0080	Anson	CZE	01C0501355	1	a8	Predominating
0081	Anson	CZE		2	a8	Predominating
0082	Anson	CZE		3	a8	Predominating
0083	Anson	CZE		4	a8	Predominating
0084	Anson	CZE		5	a8	Predominating
0085	Anson	GBR	B18645	1	a7, h	Different
0086	Anson	GBR		2	a7	Different
0087	Anson	GBR		3	a7	Different
0088	Anson	USA	CIho 15733	1	a8	Predominating
0089	Anson	USA		2	a8	Predominating
0090	Anson	USA		3	a8	Predominating
0091	Anson	USA		4	a8	Predominating
0092	Anson	USA		5	a8	Predominating
0093	Antoninski	CZE	01C0500048	1	Ch	Different
0094	Antoninski	CZE		2	Ch	Different
0095	Antoninski	CZE		3	Ch	Different
0096	Antoninski	CZE		4	Ch	Different
0097	Antoninski	CZE		5	aLo	Predominating
0098	Antoninski	DEU	HOR 3479	1	aLo	Predominating
0099	Antoninski	DEU		2	aLo	Predominating
0100	Antoninski	DEU		3	aLo	Predominating
0101	Antoninski	DEU		4	aLo	Predominating
0102	Antoninski	DEU		5	aLo	Predominating
0103	Bahadar	CZE	01C0500785	1	aLo, Dr2	Line b
0104	Bahadar	CZE		2	aLo, Dr2	Line b
0105	Bahadar	CZE		3	aLo	Line a
0106	Bahadar	CZE		4	u	Different
0107	Bahadar	CZE		5	aLo, Dr2	Line b
0108	Bahadar	DEU	HOR 19687	1	aLo	Line a
0109	Bahadar	DEU		2	aLo	Line a
0110	Bahadar	DEU		3	aLo	Line a
0111	Bahadar	DEU		4	aLo, h, ra	Different
0112	Bahadar	DEU		5	aLo, h, ra	Different
0113	Bonanza	CZE	01C0500798	1	u	Different
0114	Bonanza	CZE		2	u	Different
0115	Bonanza	CZE		3	u	Different
0116	Bonanza	CZE		4	u	Different
0117	Bonanza	CZE		5	u	Different
0118	Bonanza	GBR	B4583	1	none	Predominating
0119	Bonanza	GBR		2	none	Predominating
0120	Bonanza	GBR		3	none	Predominating
0121	Bonanza	GBR		4	none	Predominating
0122	Bonanza	GBR		5	none	Predominating
0123	Bonanza	USA	CIho 14003	1	none	Predominating
0124	Bonanza	USA		2	none	Predominating
0125	Bonanza	USA		3	none	Predominating
0126	Bonanza	USA		4	none	Predominating
0127	Bonanza	USA		5	none	Predominating
0128	Bordia	CZE	01C0500047	1	Ch	Different
0129	Bordia	CZE		2	none	Predominating
0130	Bordia	CZE		3	none	Predominating
0131	Bordia	CZE		4	none	Predominating
0132	Bordia	CZE		5	none	Predominating
0133	Bordia	DEU	HOR 2917	1	none	Predominating
0134	Bordia	DEU		2	none	Predominating
0135	Bordia	DEU		3	none	Predominating
0136	Bordia	DEU		4	none	Predominating
0137	Bordia	DEU		5	none	Predominating
0138	Bordia	GBR	B3338	1	aLo	Different
0139	Bordia	GBR		2	aLo	Different
0140	Bordia	GBR		3	Ch	Different
0141	Bordia	GBR		4	Ch	Different
0142	Bordia	GBR		5	aLo	Different
0143	Bordia	NLD	CGN01975	1	Ch	Different
0144	Bordia	NLD		2	none	Predominating
0145	Bordia	NLD		3	none	Predominating
0146	Bordia	NLD		4	none	Predominating
0147	Bordia	NLD		5	none	Predominating
0148	Bordia	USA	PI 186416	1	none	Predominating
0149	Bordia	USA		2	aLo	Different
0150	Bordia	USA		3	aLo	Different
0151	Bordia	USA		4	aLo	Different
0152	Bordia	USA		5	aLo	Different
0153	Borwina	CZE	01C0500836	1	a8, h, ra, Ru2	Different
0154	Borwina	CZE		2	a8, h, ra, Ru2	Different
0155	Borwina	CZE		3	aLo, Lu, Ru2	Predominating
0156	Borwina	CZE		4	aLo, Lu, Ru2	Predominating
0157	Borwina	CZE		5	aLo, Lu, Ru2	Predominating
0158	Borwina	DEU	HOR 9585	1	aLo, Lu, Ru2	Predominating
0159	Borwina	DEU		2	aLo, Lu, Ru2	Predominating
0160	Borwina	DEU		3	aLo, Lu, Ru2	Predominating
0161	Borwina	DEU		4	aLo, Lu, Ru2	Predominating
0162	Borwina	DEU		5	aLo, Lu, Ru2	Predominating
0163	Borwina	GBR	B20592	1	aLo, Lu, Ru2	Predominating
0164	Borwina	GBR		2	aLo, Lu, Ru2	Predominating
0165	Borwina	GBR		3	aLo, Lu, Ru2	Predominating
0166	Borwina	GBR		4	aLo, Lu, Ru2	Predominating
0167	Borwina	GBR		5	aLo, Lu, Ru2	Predominating
0168	Borwina	NLD	CGN16154	1	a6, h, ra	Different
0169	Borwina	NLD		2	aLo, Lu, Ru2	Predominating
0170	Borwina	NLD		3	aLo, Lu, Ru2	Predominating
0171	Borwina	NLD		4	aLo, Lu, Ru2	Predominating
0172	Borwina	NLD		5	aLo, Lu, Ru2	Predominating
0173	Borwina	POL	36854	1	a6, Ru2, ra	Different
0174	Borwina	POL		2	aLo, Lu, Ru2	Predominating
0175	Borwina	POL		3	aLo, Lu, Ru2	Predominating
0176	Borwina	POL		4	aLo, Lu, Ru2	Predominating
0177	Borwina	POL		5	aLo, Lu, Ru2	Predominating
0178	Borwina	SVK	SVK001 C05 00138	1	a6, h, Lu, Ru2	Different
0179	Borwina	SVK		2	aLo, Lu, Ru2	Predominating
0180	Borwina	SVK		3	aLo, Lu, Ru2	Predominating
0181	Borwina	SVK		4	aLo, Lu, Ru2	Predominating
0182	Borwina	SVK		5	aLo, Lu, Ru2	Predominating
0183	Breustedts Atlas	CZE	01C0500174	1	aLo	Predominating
0184	Breustedts Atlas	CZE		2	aLo	Predominating
0185	Breustedts Atlas	CZE		3	aLo	Predominating
0186	Breustedts Atlas	CZE		4	aLo	Predominating
0187	Breustedts Atlas	CZE		5	aLo	Predominating
0188	Breustedts Atlas	DEU	HOR 2913	1	aLo	Predominating
0189	Breustedts Atlas	DEU		2	aLo	Predominating
0190	Breustedts Atlas	DEU		3	aLo	Predominating
0191	Breustedts Atlas	DEU		4	aLo	Predominating
0192	Breustedts Atlas	DEU		5	aLo	Predominating
0193	Breustedts Atlas	SVK	SVK001 C05 00199	1	aLo	Predominating
0194	Breustedts Atlas	SVK		2	aLo, ra	Different
0195	Breustedts Atlas	SVK		3	aLo	Predominating
0196	Breustedts Atlas	SVK		4	aLo	Predominating
0197	Breustedts Atlas	SVK		5	aLo	Predominating
0198	Breustedts Schladener	CZE	01C0500025	1	aLo	Predominating
0199	Breustedts Schladener	CZE		2	aLo	Predominating
0200	Breustedts Schladener	CZE		3	aLo	Predominating
0201	Breustedts Schladener	CZE		4	aLo	Predominating
0202	Breustedts Schladener	CZE		5	aLo	Predominating
0203	Breustedts Schladener	NLD	CGN01979	1	a6, aLo, VIR	Different
0204	Breustedts Schladener	NLD		2	a6, aLo, VIR	Different
0205	Breustedts Schladener	NLD		3	a6, aLo, VIR	Different
0206	Breustedts Schladener	NLD		4	a6, aLo, VIR	Different
0207	Breustedts Schladener	NLD		5	a6, aLo, VIR	Different
0208	Breustedts Schladener	USA	PI 161964	1	aLo	Predominating
0209	Breustedts Schladener	USA		2	aLo	Predominating
0210	Breustedts Schladener	USA		3	aLo	Predominating
0211	Breustedts Schladener	USA		4	aLo	Predominating
0212	Breustedts Schladener	USA		5	aLo	Predominating
0213	Capri	CZE	01C0500771	1	aLo, Lu, Ru2	Different
0214	Capri	CZE		2	aLo, Lu, Ru2	Different
0215	Capri	CZE		3	aLo, Lu, Ru2	Different
0216	Capri	CZE		4	aLo, Lu, Ru2	Different
0217	Capri	CZE		5	aLo, Lu, Ru2	Different
0218	Capri	DEU	HOR 8493	1	a8, h	Predominating
0219	Capri	DEU		2	a8, h	Predominating
0220	Capri	DEU		3	a8, h	Predominating
0221	Capri	DEU		4	a8, h	Predominating
0222	Capri	DEU		5	a8, h	Predominating
0223	Capri	GBR	B24204	1	g, u	Different
0224	Capri	GBR		2	g, u	Different
0225	Capri	GBR		3	g, u	Different
0226	Capri	GBR		4	g, u	Different
0227	Capri	GBR		5	g, u	Different
0228	Capri	NLD	CGN01976	1	a8, h	Predominating
0229	Capri	NLD		2	a8, h	Predominating
0230	Capri	NLD		3	a8, h	Predominating
0231	Capri	NLD		4	h	Different
0232	Capri	NLD		5	a8, h	Predominating
0233	Capri	USA	PI 422570	1	a8, h	Predominating
0234	Capri	USA		2	a8, h	Predominating
0235	Capri	USA		3	a8, h	Predominating
0236	Capri	USA		4	a8, h	Predominating
0237	Capri	USA		5	a8, h	Predominating
0238	Cenad 450	CZE	01C0500505	1	aLo	Identical
0239	Cenad 450	CZE		2	aLo	Identical
0240	Cenad 450	CZE		3	aLo	Identical
0241	Cenad 450	CZE		4	aLo	Identical
0242	Cenad 450	CZE		5	aLo	Identical
0243	Cenad 450	DEU	HOR 27	1	aLo	Identical
0244	Cenad 450	DEU		2	aLo	Identical
0245	Cenad 450	DEU		3	aLo	Identical
0246	Cenad 450	DEU		4	aLo	Identical
0247	Cenad 450	DEU		5	aLo	Identical
0248	Cenad 450	USA	PIM 327637	1	aLo	Identical
0249	Cenad 450	USA		2	aLo	Identical
0250	Cenad 450	USA		3	aLo	Identical
0251	Cenad 450	USA		4	aLo	Identical
0252	Cenad 450	USA		5	aLo	Identical
0253	Cenader Sechszeilige Typ B	CZE	01C0500053	1	Ch	Identical
0254	Cenader Sechszeilige Typ B	CZE		2	Ch	Identical
0255	Cenader Sechszeilige Typ B	CZE		3	Ch	Identical
0256	Cenader Sechszeilige Typ B	CZE		4	Ch	Identical
0257	Cenader Sechszeilige Typ B	CZE		5	Ch	Identical
0258	Cenader Sechszeilige Typ B	DEU	HOR 1319	1	Ch	Identical
0259	Cenader Sechszeilige Typ B	DEU		2	Ch	Identical
0260	Cenader Sechszeilige Typ B	DEU		3	Ch	Identical
0261	Cenader Sechszeilige Typ B	DEU		4	Ch	Identical
0262	Cenader Sechszeilige Typ B	DEU		5	Ch	Identical
0263	Cenader Sechszeilige Typ B	GBR	B19567	1	Ch	Identical
0264	Cenader Sechszeilige Typ B	GBR		2	Ch	Identical
0265	Cenader Sechszeilige Typ B	GBR		3	Ch	Identical
0266	Cenader Sechszeilige Typ B	GBR		4	Ch	Identical
0267	Cenader Sechszeilige Typ B	GBR		5	Ch	Identical
0268	Cenader Sechszeilige Typ B	USA	PI 559648	1	Ch	Identical
0269	Cenader Sechszeilige Typ B	USA		2	Ch	Identical
0270	Cenader Sechszeilige Typ B	USA		3	Ch	Identical
0271	Cenader Sechszeilige Typ B	USA		4	Ch	Identical
0272	Cenader Sechszeilige Typ B	USA		5	Ch	Identical
0273	Decatur	CZE	01C0500372	1	Ch	Identical
0274	Decatur	CZE		2	Ch	Identical
0275	Decatur	CZE		3	Ch	Identical
0276	Decatur	CZE		4	Ch	Identical
0277	Decatur	CZE		5	Ch	Identical
0278	Decatur	DEU	HOR 1319	1	Ch	Identical
0279	Decatur	DEU		2	Ch	Identical
0280	Decatur	DEU		3	Ch	Identical
0281	Decatur	DEU		4	Ch	Identical
0282	Decatur	DEU		5	Ch	Identical
0283	Decatur	GBR	B4481	1	Ch	Identical
0284	Decatur	GBR		2	Ch	Identical
0285	Decatur	GBR		3	Ch	Identical
0286	Decatur	GBR		4	Ch	Identical
0287	Decatur	GBR		5	Ch	Identical
0288	Decatur	USA	CIho10546	1	Ch	Identical
0289	Decatur	USA		2	Ch	Identical
0290	Decatur	USA		3	Ch	Identical
0291	Decatur	USA		4	Ch	Identical
0292	Decatur	USA		5	Ch	Identical
0293	Dover	CZE	01C0500369	1	a3	Different
0294	Dover	CZE		2	a3	Different
0295	Dover	CZE		3	a3	Different
0296	Dover	CZE		4	a3	Different
0297	Dover	CZE		5	none	Different
0298	Dover	DEU	HOR 3074	1	uE	Predominating
0299	Dover	DEU		2	uE	Predominating
0300	Dover	DEU		3	uE	Predominating
0301	Dover	DEU		4	uE	Predominating
0302	Dover	DEU		5	uE	Predominating
0303	Dover	GBR	B4522	1	uE	Predominating
0304	Dover	GBR		2	uE	Predominating
0305	Dover	GBR		3	uE	Predominating
0306	Dover	GBR		4	uE	Predominating
0307	Dover	GBR		5	uE	Predominating
0308	Dover	USA	CIho 10435	1	uE	Predominating
0309	Dover	USA		2	uE	Predominating
0310	Dover	USA		3	uE	Predominating
0311	Dover	USA		4	uE	Predominating
0312	Dover	USA		5	uE	Predominating
0313	Drop	CZE	01C0501816	1	aLo, Dr2, ra	Predominating
0314	Drop	CZE		2	aLo, Dr2, ra	Predominating
0315	Drop	CZE		3	aLo, Dr2, ra	Predominating
0316	Drop	CZE		4	u	Different
0317	Drop	CZE		5	aLo, Dr2, ra	Predominating
0318	Drop	DEU	HOR 10717	1	aLo, Dr2, ra	Predominating
0319	Drop	DEU		2	a8, Dr2, ra	Different
0320	Drop	DEU		3	aLo, Dr2, ra	Predominating
0321	Drop	DEU		4	aLo, Dr2, ra	Predominating
0322	Drop	DEU		5	aLo, Dr2, ra	Predominating
0323	Drop	POL	36833	1	aLo, Dr2, ra	Predominating
0324	Drop	POL		2	aLo, Dr2, ra	Predominating
0325	Drop	SVK	SVK001 C05 00344	1	aLo, Dr2, ra	Predominating
0326	Drop	SVK		2	aLo, Dr2, ra	Predominating
0327	Drop	SVK		3	aLo, Dr2, ra	Predominating
0328	Drop	SVK		4	Ch, Dr2, ra	Different
0329	Drop	SVK		5	aLo, Dr2, ra	Predominating
0330	Duet	CZE	01C0501683	1	a6, Dt6, g, h	Predominating
0331	Duet	CZE		2	a6, Dt6, g, h	Predominating
0332	Duet	CZE		3	a6, Dt6, g, h	Predominating
0333	Duet	CZE		4	a6, Dt6, g, h	Predominating
0334	Duet	CZE		5	a6, Dt6, g, h	Predominating
0335	Duet	GBR	B20642	1	a6, Dt6, g, h	Predominating
0336	Duet	GBR		2	a13, g, h, u(Dt6?)	Different
0337	Duet	GBR		3	a6, Dt6, g, h	Predominating
0338	Duet	GBR		4	a6, Dt6, g, h	Predominating
0339	Duet	GBR		5	a6, Dt6, g, h	Predominating
0340	Eckendorfer Glatta	CZE	01C0500277	1	a8	Different
0341	Eckendorfer Glatta	CZE		2	a8, h	Different
0342	Eckendorfer Glatta	CZE		3	aLo	Different
0343	Eckendorfer Glatta	CZE		4	aLo	Different
0344	Eckendorfer Glatta	CZE		5	a8	Different
0345	Eckendorfer Glatta	DEU	HOR 3243	1	Ch	Predominating
0346	Eckendorfer Glatta	DEU		2	Ch	Predominating
0347	Eckendorfer Glatta	DEU		3	Ch	Predominating
0348	Eckendorfer Glatta	DEU		4	Ch	Predominating
0349	Eckendorfer Glatta	DEU		5	Ch	Predominating
0350	Eckendorfer Mammuth II	CZE	01C0500026	1	a8, Dr2	Different
0351	Eckendorfer Mammuth II	CZE		2	Ch, Dr2	Different
0352	Eckendorfer Mammuth II	CZE		3	a8, Dr2	Different
0353	Eckendorfer Mammuth II	CZE		4	a8, Dr2	Different
0354	Eckendorfer Mammuth II	CZE		5	Ch, Dr2	Different
0355	Eckendorfer Mammuth II	DEU	HOR 17272	1	Ch	Predominating
0356	Eckendorfer Mammuth II	DEU		2	Ch	Predominating
0357	Eckendorfer Mammuth II	DEU		3	Ch	Predominating
0358	Eckendorfer Mammuth II	DEU		4	Ch	Predominating
0359	Eckendorfer Mammuth II	DEU		5	Ch	Predominating
0360	Eckendorfer Mammuth II	USA	PI 180649	1	Ch	Predominating
0361	Eckendorfer Mammuth II	USA		2	Ch	Predominating
0362	Eckendorfer Mammuth II	USA		3	Ch	Predominating
0363	Eckendorfer Mammuth II	USA		4	aLo	Different
0364	Eckendorfer Mammuth II	USA		5	a8	Different
0365	Eckendorfer Vulkan	CZE	01C0500420	1	uE	Identical
0366	Eckendorfer Vulkan	CZE		2	uE	Identical
0367	Eckendorfer Vulkan	CZE		3	uE	Identical
0368	Eckendorfer Vulkan	CZE		4	uE	Identical
0369	Eckendorfer Vulkan	CZE		5	uE	Identical
0370	Eckendorfer Vulkan	DEU	HOR 17124	1	uE	Identical
0371	Eckendorfer Vulkan	DEU		2	uE	Identical
0372	Eckendorfer Vulkan	DEU		3	uE	Identical
0373	Eckendorfer Vulkan	DEU		4	uE	Identical
0374	Eckendorfer Vulkan	DEU		5	uE	Identical
0375	Engelens Dea	CZE	01C0500197	1	ra	Predominating
0376	Engelens Dea	CZE		2	a8, h, ra	Different
0377	Engelens Dea	CZE		3	ra	Predominating
0378	Engelens Dea	CZE		4	Dr2, ra	Different
0379	Engelens Dea	CZE		5	ra	Predominating
0380	Engelens Dea	DEU	HOR 3245	1	ra	Predominating
0381	Engelens Dea	DEU		2	ra	Predominating
0382	Engelens Dea	DEU		3	ra	Predominating
0383	Engelens Dea	DEU		4	none	Different
0384	Engelens Dea	DEU		5	ra	Predominating
0385	Erfa	CZE	01C0500806	1	aLo, Lu	Predominating
0386	Erfa	CZE		2	aLo, Lu	Predominating
0387	Erfa	CZE		3	aLo, Lu	Predominating
0388	Erfa	CZE		4	aLo, Lu	Predominating
0389	Erfa	CZE		5	aLo, Lu	Predominating
0390	Erfa	POL	35320	1	Ch, h, ra	Different
0391	Erfa	POL		2	u	Different
0392	Erfa	POL		3	Ch, h, ra	Different
0393	Erfa	POL		4	Ch, h, ra	Different
0394	Erfa	POL		5	aLo, ra	Different
0395	Fimbull II	CZE	01C0500212	1	Ch	Unclassified
0396	Fimbull II	CZE		2	Ch	Unclassified
0397	Fimbull II	CZE		3	Ch	Unclassified
0398	Fimbull II	CZE		4	Ch	Unclassified
0399	Fimbull II	CZE		5	Ch	Unclassified
0400	Fimbull II	SWE	NGB7454	1	none	Unclassified
0401	Fimbull II	SWE		2	none	Unclassified
0402	Fimbull II	SWE		3	none	Unclassified
0403	Fimbull II	SWE		4	none	Unclassified
0404	Fimbull II	SWE		5	none	Unclassified
0405	Firlbecks Astrid	CZE	01C0500196	1	h, ra	Line a
0406	Firlbecks Astrid	CZE		2	a8, h, Ln, ra	Different
0407	Firlbecks Astrid	CZE		3	h, ra	Line a
0408	Firlbecks Astrid	CZE		4	h, ra	Line a
0409	Firlbecks Astrid	CZE		5	a8, h, ra	Line c
0410	Firlbecks Astrid	DEU	HOR 3058	1	ra	Line b
0411	Firlbecks Astrid	DEU		2	h, ra	Line a
0412	Firlbecks Astrid	DEU		3	Ch, h, ra	Different
0413	Firlbecks Astrid	DEU		4	a8, h, ra	Line c
0414	Firlbecks Astrid	DEU		5	ra	Line b
0415	Franger	CZE	01C0500894	1	aLo, Lu, ra	Non-authentic
0416	Franger	CZE		2	aLo, Lu	Non-authentic
0417	Franger	CZE		3	aLo, Lu	Non-authentic
0418	Franger	CZE		4	aLo, Lu	Non-authentic
0419	Franger	CZE		5	aLo, Lu	Non-authentic
0420	Franger	DEU	HOR 9601	1	a6	Predominating
0421	Franger	DEU		2	a6	Predominating
0422	Franger	DEU		3	a6	Predominating
0423	Franger	DEU		4	a6	Predominating
0424	Franger	GBR	B8517	1	a6	Predominating
0425	Franger	GBR		2	a6	Predominating
0426	Franger	GBR		3	a6	Predominating
0427	Franger	GBR		4	a6	Predominating
0428	Franger	GBR		5	a6	Predominating
0429	Franger	USA	PI 180669	1	a6	Predominating
0430	Franger	USA		2	a6	Predominating
0431	Franger	USA		3	a6	Predominating
0432	Franger	USA		4	a6	Predominating
0433	Franger	USA		5	a6	Predominating
0434	Freya	CZE	01C0500918	1	a6	Predominating
0435	Freya	CZE		2	a6	Predominating
0436	Freya	CZE		3	a6	Predominating
0437	Freya	CZE		4	a6	Predominating
0438	Freya	CZE		5	a6	Predominating
0439	Freya	DEU	HOR 10203	1	a6	Predominating
0440	Freya	DEU		2	none	Different
0441	Freya	DEU		3	a6	Predominating
0442	Freya	DEU		4	none	Different
0443	Freya	DEU		5	a6	Predominating
0444	Frolic	CZE	01C0501399	1	g	Identical
0445	Frolic	CZE		2	g	Identical
0446	Frolic	CZE		3	g	Identical
0447	Frolic	CZE		4	g	Identical
0448	Frolic	CZE		5	g	Identical
0449	Frolic	GBR	B18701	1	g	Identical
0450	Frolic	GBR		2	g	Identical
0451	Frolic	GBR		3	g	Identical
0452	Frolic	SVK	SVK001 C05 00039	1	g	Identical
0453	Frolic	SVK		2	g	Identical
0454	Frolic	SVK		3	g	Identical
0455	Frolic	SVK		4	g	Identical
0456	Frolic	SVK		5	g	Identical
0457	Frolic	USA	PI 592204	1	g	Identical
0458	Frolic	USA		2	g	Identical
0459	Frolic	USA		3	g	Identical
0460	Frolic	USA		4	g	Identical
0461	Frolic	USA		5	g	Identical
0462	Frost	CZE	01C0501400	1	a6, h	Line a
0463	Frost	CZE		2	a6, h	Line a
0464	Frost	CZE		3	a6, h	Line a
0465	Frost	CZE		4	a6, h	Line a
0466	Frost	CZE		5	a6, h	Line a
0467	Frost	DEU	HOR 18705	1	a6, h	Line a
0468	Frost	DEU		2	a6, h	Line a
0469	Frost	DEU		3	a6, h	Line a
0470	Frost	DEU		4	a6, h	Line a
0471	Frost	DEU		5	a6, h	Line a
0472	Frost	SVK	SVK001 C05 00128	1	a6, h, VIR	Line b
0473	Frost	SVK		2	a6, h, VIR	Line b
0474	Frost	SVK		3	a6, h, VIR	Line b
0475	Frost	SVK		4	a6, h, VIR	Line b
0476	Frost	SVK		5	a6, h, VIR	Line b
0477	Frost	SWE	NGB9941	1	a6, h, VIR	Line b
0478	Frost	SWE		2	a6, h, VIR	Line b
0479	Frost	SWE		3	a6, h, VIR	Line b
0480	Frost	SWE		4	a6, h, VIR	Line b
0481	Frost	SWE		5	a6, h, VIR	Line b
0482	GK Eszter	CZE	01C0501812	1	a6, h, ra	Identical
0483	GK Eszter	CZE		2	a6, h, ra	Identical
0484	GK Eszter	CZE		3	a6, h, ra	Identical
0485	GK Eszter	CZE		4	a6, h, ra	Identical
0486	GK Eszter	CZE		5	a6, h, ra	Identical
0487	GK Eszter	SVK	SVK001 C05 00378	1	a6, h, ra	Identical
0488	GK Eszter	SVK		2	a6, h, ra	Identical
0489	GK Eszter	SVK		3	a6, h, ra	Identical
0490	GK Eszter	SVK		4	a6, h, ra	Identical
0491	GK Eszter	SVK		5	a6, h, ra	Identical
0492	GK Metal	CZE	01C0501814	1	g, Ln	Identical
0493	GK Metal	CZE		2	g, Ln	Identical
0494	GK Metal	CZE		3	g, Ln	Identical
0495	GK Metal	CZE		4	g, Ln	Identical
0496	GK Metal	CZE		5	g, Ln	Identical
0497	GK Metal	SVK	SVK001 C05 00379	1	g, Ln	Identical
0498	GK Metal	SVK		2	g, Ln	Identical
0499	GK Metal	SVK		3	g, Ln	Identical
0500	GK Metal	SVK		4	g, Ln	Identical
0501	GK Metal	SVK		5	g, Ln	Identical
0502	Groninger	CZE	01C0500518	1	aLo	Predominating
0503	Groninger	CZE		2	aLo	Predominating
0504	Groninger	CZE		3	Ch	Different
0505	Groninger	CZE		4	Ch	Different
0506	Groninger	CZE		5	aLo	Predominating
0507	Groninger	DEU	HOR 3201	1	aLo	Predominating
0508	Groninger	DEU		2	aLo	Predominating
0509	Groninger	DEU		3	aLo	Predominating
0510	Groninger	DEU		4	Ch	Different
0511	Groninger	DEU		5	aLo	Predominating
0512	Groninger	NLD	CGN01934	1	aLo	Predominating
0513	Groninger	NLD		2	aLo	Predominating
0514	Groninger	NLD		3	aLo	Predominating
0515	Groninger	NLD		4	aLo	Predominating
0516	Groninger	NLD		5	aLo	Predominating
0517	Groninger	USA	PI 174453	1	aLo	Predominating
0518	Groninger	USA		2	aLo	Predominating
0519	Groninger	USA		3	aLo	Predominating
0520	Groninger	USA		4	aLo	Predominating
0521	Groninger	USA		5	aLo	Predominating
0522	Guadiana	CZE	01C0500914	1	aLo, Dr2, ra	Different
0523	Guadiana	CZE		2	Ch	Different
0524	Guadiana	CZE		3	Ch	Different
0525	Guadiana	CZE		4	Ch	Different
0526	Guadiana	CZE		5	Ch	Different
0527	Guadiana	DEU	HOR 4049	1	a8	Predominating
0528	Guadiana	DEU		2	a8	Predominating
0529	Guadiana	DEU		3	a8	Predominating
0530	Guadiana	DEU		4	a8	Predominating
0531	Guadiana	DEU		5	a8	Predominating
0532	Hauters Wintergerste	CZE	01C0500199	1	a8, h, ra	Different
0533	Hauters Wintergerste	CZE		2	aLo	Different
0534	Hauters Wintergerste	CZE		3	Ch, Dr2, ra	Different
0535	Hauters Wintergerste	CZE		4	Ch, Dr2, ra	Different
0536	Hauters Wintergerste	CZE		5	ra	Different
0537	Hauters Wintergerste	DEU	HOR 14184	1	h, ra	Predominating
0538	Hauters Wintergerste	DEU		2	h, ra	Predominating
0539	Hauters Wintergerste	DEU		3	h, ra	Predominating
0540	Hauters Wintergerste	DEU		4	h, ra	Predominating
0541	Hauters Wintergerste	DEU		5	h, ra	Predominating
0542	Hauters Wintergerste	GBR	B24212	1	h	Different
0543	Hauters Wintergerste	GBR		2	h, ra	Predominating
0544	Hauters Wintergerste	GBR		3	h, ra	Predominating
0545	Hauters Wintergerste	GBR		4	h, ra	Predominating
0546	Hauters Wintergerste	GBR		5	h, ra	Predominating
0547	Hauters Wintergerste	SVK	SVK001 C05 00160	1	h, ra	Predominating
0548	Hauters Wintergerste	SVK		2	h, ra	Predominating
0549	Hauters Wintergerste	SVK		3	h, ra	Predominating
0550	Hauters Wintergerste	SVK		4	h, ra	Predominating
0551	Hauters Wintergerste	SVK		5	h, ra	Predominating
0552	Hauters Wintergerste	USA	PI 392053	1	h, ra	Predominating
0553	Hauters Wintergerste	USA		2	h, ra	Predominating
0554	Hauters Wintergerste	USA		3	h, ra	Predominating
0555	Hauters Wintergerste	USA		4	h, ra	Predominating
0556	Hauters Wintergerste	USA		5	h, ra	Predominating
0557	Hooded 10	CZE	01C0500525	1	none	Different
0558	Hooded 10	CZE		2	Ch	Predominating
0559	Hooded 10	CZE		3	Ch	Predominating
0560	Hooded 10	CZE		4	Ch, ra	Different
0561	Hooded 10	CZE		5	uE	Different
0562	Hooded 10	DEU	HOR 3117	1	Ch	Predominating
0563	Hooded 10	DEU		2	Ch	Predominating
0564	Hooded 10	DEU		3	Ch	Predominating
0565	Hooded 10	DEU		4	Ch	Predominating
0566	Hooded 10	DEU		5	Ch	Predominating
0567	Hooded 10	USA	Ciho 6563	1	Ch	Predominating
0568	Hooded 10	USA		2	Ch	Predominating
0569	Hooded 10	USA		3	Ch	Predominating
0570	Hooded 10	USA		4	Ch	Predominating
0571	Hooded 10	USA		5	Ch	Predominating
0572	Ibiza	CZE	01C0501762	1	Ch, Dr2, ra, VIR	Line c
0573	Ibiza	CZE		2	Ch, ra, VIR	Line b
0574	Ibiza	CZE		3	Ch, ra, VIR	Line b
0575	Ibiza	CZE		4	Ch, ra, VIR	Line b
0576	Ibiza	CZE		5	Dr2, ra, VIR	Line d
0577	Ibiza	SVK	SVK001 C05 00210	1	Ch, Dr2, ra	Line a
0578	Ibiza	SVK		2	Ch, Dr2, ra	Line a
0579	Ibiza	SVK		3	Ch, Dr2, ra	Line a
0580	Ibiza	SVK		4	Ch, Dr2, ra	Line a
0581	Ibiza	SVK		5	Ch, Dr2, ra	Line a
0582	Intensiv 2	CZE	01C0500752	1	a8, h, ra	Predominating
0583	Intensiv 2	CZE		2	a8, h, ra	Predominating
0584	Intensiv 2	CZE		3	a8, h, ra	Predominating
0585	Intensiv 2	CZE		4	a8, h, ra	Predominating
0586	Intensiv 2	CZE		5	a8, h, ra	Predominating
0587	Intensiv 2	DEU	HOR 8700	1	a8, h, ra	Predominating
0588	Intensiv 2	DEU		2	a8, h, ra	Predominating
0589	Intensiv 2	DEU		3	a8, h, ra	Predominating
0590	Intensiv 2	DEU		4	a8, h, ra	Predominating
0591	Intensiv 2	DEU		5	a8, h, ra	Predominating
0592	Intensiv 2	GBR	B5819	1	a8, h, ra	Predominating
0593	Intensiv 2	GBR		2	Ch, h, ra	Different
0594	Intensiv 2	GBR		3	a8, h, ra	Predominating
0595	Intensiv 2	USA	PI 467868	1	a8, h, ra	Predominating
0596	Intensiv 2	USA		2	Ch, Dr2, ra	Different
0597	Intensiv 2	USA		3	Ch, h	Different
0598	Intensiv 2	USA		4	Ch, h	Different
0599	Intensiv 2	USA		5	a8, Dr2	Different
0600	Iskra	CZE	01C0500871	1	Ch, Dr2, ra	Different
0601	Iskra	CZE		2	Ch, Dr2, ra	Different
0602	Iskra	CZE		3	a8, Dr2, ra	Different
0603	Iskra	CZE		4	a8, Dr2, ra	Different
0604	Iskra	CZE		5	a8, Dr2, ra	Different
0605	Iskra	USA	PI 428685	1	a8	Predominating
0606	Iskra	USA		2	a8	Predominating
0607	Iskra	USA		3	a8	Predominating
0608	Iskra	USA		4	a8	Predominating
0609	Iskra	USA		5	a8	Predominating
0610	Juduraki	CZE	01C0500533	1	a8	Different
0611	Juduraki	CZE		2	a3	Different
0612	Juduraki	CZE		3	a3	Different
0613	Juduraki	CZE		4	Ch	Predominating
0614	Juduraki	CZE		5	Ch	Predominating
0615	Juduraki	DEU	HOR 3747	1	Ch	Predominating
0616	Juduraki	DEU		2	Ch	Predominating
0617	Juduraki	DEU		3	Ch	Predominating
0618	Juduraki	DEU		4	Ch	Predominating
0619	Juduraki	DEU		5	Ch	Predominating
0620	Jutta	CZE	01C0500084	1	a8	Predominating
0621	Jutta	CZE		2	a8	Predominating
0622	Jutta	CZE		3	a8	Predominating
0623	Jutta	CZE		4	a8	Predominating
0624	Jutta	CZE		5	a8	Predominating
0625	Jutta	DEU	HOR 2242	1	a8	Predominating
0626	Jutta	DEU		2	a8	Predominating
0627	Jutta	DEU		3	Ch, h, ra	Different
0628	Jutta	DEU		4	Ch, h, ra	Different
0629	Jutta	DEU		5	aLo	Different
0630	Jutta	USA	PI 290283	1	none	Different
0631	Jutta	USA		2	Ch	Different
0632	Jutta	USA		3	Ch	Different
0633	Jutta	USA		4	Ch	Different
0634	Jutta	USA		5	Ch	Different
0635	Kamil	CZE	01C0501070	1	aLo, Lu, Ru2	Predominating
0636	Kamil	CZE		2	aLo, Lu, Ru2	Predominating
0637	Kamil	CZE		3	aLo, Lu, Ru2	Predominating
0638	Kamil	CZE		4	aLo, Lu, Ru2	Predominating
0639	Kamil	CZE		5	aLo, Lu, Ru2	Predominating
0640	Kamil	GBR	B20594	2	aLo, Lu, Ru2	Predominating
0641	Kamil	GBR		3	aLo, Lu, Ru2	Predominating
0642	Kamil	GBR		4	aLo, Lu, Ru2	Predominating
0643	Kamil	GBR		5	aLo	Different
0644	Kamil	SVK	SVK001 C05 00097	1	Dr2, ra	Different
0645	Kamil	SVK		2	aLo, Lu, Ru2	Predominating
0646	Kamil	SVK		3	aLo, Lu, Ru2	Predominating
0647	Kamil	SVK		4	aLo, Lu, Ru2	Predominating
0648	Kamil	SVK		5	aLo	Different
0649	Karnobat	CZE	01C0501367	1	a13	Line b
0650	Karnobat	CZE		2	a13	Line b
0651	Karnobat	CZE		3	a12, g	Different
0652	Karnobat	CZE		4	g	Different
0653	Karnobat	CZE		5	a12, g	Different
0654	Karnobat	SVK	SVK001 C05 00132	1	a13, h	Line a
0655	Karnobat	SVK		2	a13, h	Line a
0656	Karnobat	SVK		3	a13, Lu	Line c
0657	Karnobat	SVK		4	a13, Lu	Line c
0658	Karnobat	SVK		5	a13, h	Line a
0659	Karnobat	USA	PI 564457	1	a8, h, ra	Different
0660	Karnobat	USA		2	a13, h	Line a
0661	Karnobat	USA		3	a13, Lu, h	Line d
0662	Karnobat	USA		4	a13, h	Line a
0663	Karnobat	USA		5	a13, h	Line a
0664	Kleinwanzlebener Record	CZE	01C0500007	1	Ch	Predominating
0665	Kleinwanzlebener Record	CZE		2	Ch, ra	Different
0666	Kleinwanzlebener Record	CZE		3	Ch	Predominating
0667	Kleinwanzlebener Record	CZE		4	Ch	Predominating
0668	Kleinwanzlebener Record	CZE		5	Ch, ra	Different
0669	Kleinwanzlebener Record	DEU	HOR 2282	1	aLo	Different
0670	Kleinwanzlebener Record	DEU		2	a8	Different
0671	Kleinwanzlebener Record	DEU		3	Ch	Predominating
0672	Kleinwanzlebener Record	DEU		4	h, ra	Different
0673	Kleinwanzlebener Record	DEU		5	h, ra	Different
0674	Kompolti 4	CZE	01C0501836	1	Ru2	Authentic
0675	Kompolti 4	CZE		2	Ru2	Authentic
0676	Kompolti 4	CZE		3	Ru2	Authentic
0677	Kompolti 4	CZE		4	Ru2	Authentic
0678	Kompolti 4	CZE		5	Ru2	Authentic
0679	Kompolti 4	SVK	SVK001 C05 00090	1	aLo, Lu	Non-authentic
0680	Kompolti 4	SVK		2	aLo, Lu	Non-authentic
0681	Kompolti 4	SVK		3	aLo, Lu	Non-authentic
0682	Kompolti 4	SVK		4	aLo, Lu	Non-authentic
0683	Kompolti 4	SVK		5	aLo, Lu	Non-authentic
0684	Krakowski	CZE	01C0500184	1	none	Predominating
0685	Krakowski	CZE		2	none	Predominating
0686	Krakowski	CZE		3	none	Predominating
0687	Krakowski	CZE		4	none	Predominating
0688	Krakowski	CZE		5	none	Predominating
0689	Krakowski	DEU	HOR 4429	1	none	Predominating
0690	Krakowski	DEU		2	none	Predominating
0691	Krakowski	DEU		3	none	Predominating
0692	Krakowski	DEU		4	u	Different
0693	Krakowski	DEU		5	none	Predominating
0694	Krakowski	USA	PI 285626	1	none	Predominating
0695	Krakowski	USA		2	none	Predominating
0696	Krakowski	USA		3	none	Predominating
0697	Krakowski	USA		4	none	Predominating
0698	Krakowski	USA		5	none	Predominating
0699	Krasnodarskij 2929	CZE	01C0500034	1	none	Predominating
0700	Krasnodarskij 2929	CZE		2	none	Predominating
0701	Krasnodarskij 2929	CZE		3	none	Predominating
0702	Krasnodarskij 2929	CZE		4	none	Predominating
0703	Krasnodarskij 2929	CZE		5	none	Predominating
0704	Krasnodarskij 2929	DEU	HOR 3224	1	none	Predominating
0705	Krasnodarskij 2929	DEU		2	none	Predominating
0706	Krasnodarskij 2929	DEU		3	none	Predominating
0707	Krasnodarskij 2929	DEU		4	none	Predominating
0708	Krasnodarskij 2929	DEU		5	none	Predominating
0709	Krasnodarskij 2929	USA	PI 262559	1	Ch	Different
0710	Krasnodarskij 2929	USA		2	Ch	Different
0711	Krasnodarskij 2929	USA		3	Ch	Different
0712	Krasnodarskij 2929	USA		4	Ch	Different
0713	Krasnodarskij 2929	USA		5	Ch	Different
0714	Kromoz	CZE	01C0501065	1	aLo, h, Lu, ra	Line a
0715	Kromoz	CZE		2	Ch, h, Lu, ra	Different
0716	Kromoz	CZE		3	a8, Lu, ra	Different
0717	Kromoz	CZE		4	a8, h, Lu, ra	Different
0718	Kromoz	CZE		5	aLo, h, ra	Line c
0719	Kromoz	GBR	B20590	1	aLo, Lu, ra	Line b
0720	Kromoz	GBR		2	h, Lu, ra	Line d
0721	Kromoz	GBR		3	aLo, Lu, ra	Line b
0722	Kromoz	GBR		4	aLo, Lu, ra	Line b
0723	Kromoz	GBR		5	aLo, Lu, ra	Line b
0724	Kromoz	SVK	SVK001 C05 00095	1	aLo, h, Lu, ra	Line a
0725	Kromoz	SVK		2	aLo, h, Lu, ra	Line a
0726	Kromoz	SVK		3	aLo, h, Lu, ra	Line a
0727	Kromoz	SVK		4	aLo, h, Lu, ra	Line a
0728	Kromoz	SVK		5	aLo	Different
0729	Krusevacki	CZE	01C0500543	1	none	Identical
0730	Krusevacki	CZE		2	none	Identical
0731	Krusevacki	CZE		3	none	Identical
0732	Krusevacki	CZE		4	none	Identical
0733	Krusevacki	CZE		5	none	Identical
0734	Krusevacki	DEU	HPR 4141	1	none	Identical
0735	Krusevacki	DEU		2	none	Identical
0736	Krusevacki	DEU		3	none	Identical
0737	Krusevacki	DEU		4	none	Identical
0738	Krusevacki	DEU		5	none	Identical
0739	Krusevacki	GBR	B4652	1	none	Identical
0740	Krusevacki	GBR		2	none	Identical
0741	Krusevacki	GBR		3	none	Identical
0742	Krusevacki	GBR		4	none	Identical
0743	Krusevacki	GBR		5	none	Identical
0744	Kujawiak III	CZE	01C0500185	1	aLo	Predominating
0745	Kujawiak III	CZE		2	aLo	Predominating
0746	Kujawiak III	CZE		3	aLo, h	Different
0747	Kujawiak III	CZE		4	aLo	Predominating
0748	Kujawiak III	CZE		5	aLo	Predominating
0749	Kujawiak III	DEU	HOR 11230	1	aLo	Predominating
0750	Kujawiak III	DEU		2	aLo	Predominating
0751	Kujawiak III	DEU		3	aLo	Predominating
0752	Kujawiak III	DEU		4	aLo	Predominating
0753	Kujawiak III	DEU		5	aLo	Predominating
0754	Ledeci Beta	CZE	01C0500246	1	Ch	Different
0755	Ledeci Beta	CZE		2	Ch	Different
0756	Ledeci Beta	CZE		3	a8	Predominating
0757	Ledeci Beta	CZE		4	a8	Predominating
0758	Ledeci Beta	CZE		5	Ch	Different
0759	Ledeci Beta	DEU	BCC 1356	1	a8	Predominating
0760	Ledeci Beta	DEU		2	a8	Predominating
0761	Ledeci Beta	DEU		3	a8	Predominating
0762	Ledeci Beta	DEU		4	a8	Predominating
0763	Ledeci Beta	DEU		5	a8	Predominating
0764	Ledeci Beta	USA	PI 290276	1	a8	Predominating
0765	Ledeci Beta	USA		2	a8	Predominating
0766	Ledeci Beta	USA		3	a8	Predominating
0767	Ledeci Beta	USA		4	a8	Predominating
0768	Leon	CZE	01C0500310	1	aLo, Dr2, ra	Different
0769	Leon	CZE		2	none	Different
0770	Leon	CZE		3	a8	Different
0771	Leon	CZE		4	aLo, Dr2, ra	Different
0772	Leon	CZE		5	aLo, Dr2, ra	Different
0773	Leon	DEU	HOR 3169	1	aLo	Predominating
0774	Leon	DEU		2	a6	Different
0775	Leon	DEU		3	aLo	Predominating
0776	Leon	DEU		4	aLo	Predominating
0777	Leon	DEU		5	aLo	Predominating
0778	Leon	GBR	B7702	1	aLo	Predominating
0779	Leon	GBR		2	aLo	Predominating
0780	Leon	GBR		3	aLo	Predominating
0781	Leon	GBR		4	aLo	Predominating
0782	Leon	GBR		5	aLo	Predominating
0783	Leon	NLD	CGN01932	1	aLo	Predominating
0784	Leon	NLD		2	aLo	Predominating
0785	Leon	NLD		3	aLo	Predominating
0786	Leon	USA	PI 355138	1	aLo	Predominating
0787	Leon	USA		2	aLo	Predominating
0788	Leon	USA		3	aLo	Predominating
0789	Leon	USA		4	aLo	Predominating
0790	Leon	USA		5	aLo	Predominating
0791	Lunet	CZE	01C0501016	1	aLo, Lu, Ru2	Identical
0792	Lunet	CZE		2	aLo, Lu, Ru2	Identical
0793	Lunet	CZE		3	aLo, Lu, Ru2	Identical
0794	Lunet	CZE		4	aLo, Lu, Ru2	Identical
0795	Lunet	CZE		5	aLo, Lu, Ru2	Identical
0796	Lunet	GBR	B20587	1	aLo, Lu, Ru2	Identical
0797	Lunet	GBR		2	aLo, Lu, Ru2	Identical
0798	Lunet	GBR		3	aLo, Lu, Ru2	Identical
0799	Lunet	GBR		4	aLo, Lu, Ru2	Identical
0800	Lunet	GBR		5	aLo, Lu, Ru2	Identical
0801	Lunet	SVK	SVK001 C05 00139	1	aLo, Lu, Ru2	Identical
0802	Lunet	SVK		2	aLo, Lu, Ru2	Identical
0803	Lunet	SVK		3	aLo, Lu, Ru2	Identical
0804	Lunet	SVK		4	aLo, Lu, Ru2	Identical
0805	Lunet	SVK		5	aLo, Lu, Ru2	Identical
0806	Luxor	CZE	01C0501234	1	aLo, h, Lu, ra, Ru2	Identical
0807	Luxor	CZE		2	aLo, h, Lu, ra, Ru2	Identical
0808	Luxor	CZE		3	aLo, h, Lu, ra, Ru2	Identical
0809	Luxor	CZE		4	aLo, h, Lu, ra, Ru2	Identical
0810	Luxor	CZE		5	aLo, h, Lu, ra, Ru2	Identical
0811	Luxor	DEU	HOR 13478	1	aLo, h, Lu, ra, Ru2	Identical
0812	Luxor	DEU		2	aLo, h, Lu, ra, Ru2	Identical
0813	Luxor	DEU		3	aLo, h, Lu, ra, Ru2	Identical
0814	Luxor	DEU		4	aLo, h, Lu, ra, Ru2	Identical
0815	Luxor	DEU		5	aLo, h, Lu, ra, Ru2	Identical
0816	Luxor	SVK	SVK001 C05 00255	1	aLo, h, Lu, ra, Ru2	Identical
0817	Luxor	SVK		2	aLo, h, Lu, ra, Ru2	Identical
0818	Luxor	SVK		3	aLo, h, Lu, ra, Ru2	Identical
0819	Luxor	SVK		4	aLo, h, Lu, ra, Ru2	Identical
0820	Luxor	SVK		5	aLo, h, Lu, ra, Ru2	Identical
0821	Maguelone	CZE	01C0500782	1	aLo, Dr2	Different
0822	Maguelone	CZE		2	aLo	Different
0823	Maguelone	CZE		3	a8, ra	Line c
0824	Maguelone	CZE		4	aLo	Different
0825	Maguelone	CZE		5	Ch, Dr2, ra	Line a
0826	Maguelone	DEU	HOR 4683	1	Ch, Dr2, ra	Line a
0827	Maguelone	DEU		2	aLo, Dr2, ra	Different
0828	Maguelone	DEU		3	a8, Dr2, ra	Line b
0829	Maguelone	DEU		4	a8, Dr2, ra	Line b
0830	Maguelone	DEU		5	a8, Dr2, ra	Line b
0831	Maguelone	FRA	9455	1	a8, Dr2, ra	Line b
0832	Maguelone	FRA		2	aLo	Different
0833	Maguelone	FRA		3	a8	Line d
0834	Maguelone	FRA		4	a8, Dr2, ra	Line b
0835	Maguelone	FRA		5	aLo, h, ra	Different
0836	Maguelone	USA	PI 315952	1	Ch, Dr2, ra	Line a
0837	Maguelone	USA		2	Ch, Dr2, ra	Line a
0838	Maguelone	USA		3	Ch, Dr2, ra	Line a
0839	Maguelone	USA		4	Ch, Dr2, ra	Line a
0840	Maguelone	USA		5	Ch, Dr2, ra	Line a
0841	Marconee	CZE	01C0500545	1	uE	Identical
0842	Marconee	CZE		2	uE	Identical
0843	Marconee	CZE		3	uE	Identical
0844	Marconee	CZE		4	uE	Identical
0845	Marconee	CZE		5	uE	Identical
0846	Marconee	DEU	HOR 3128	1	uE	Identical
0847	Marconee	DEU		2	uE	Identical
0848	Marconee	DEU		3	uE	Identical
0849	Marconee	DEU		4	uE	Identical
0850	Marconee	DEU		5	uE	Identical
0851	Marconee	USA	CIho 8107	1	uE	Identical
0852	Marconee	USA		2	uE	Identical
0853	Marconee	USA		3	uE	Identical
0854	Marconee	USA		4	uE	Identical
0855	Marconee	USA		5	uE	Identical
0856	Marinka	CZE	01C0501081	1	a7	Identical
0857	Marinka	CZE		2	a7	Identical
0858	Marinka	CZE		3	a7	Identical
0859	Marinka	CZE		4	a7	Identical
0860	Marinka	CZE		5	a7	Identical
0861	Marinka	DEU	HOR 10362	1	a7	Identical
0862	Marinka	DEU		2	a7	Identical
0863	Marinka	DEU		3	a7	Identical
0864	Marinka	DEU		4	a7	Identical
0865	Marinka	DEU		5	a7	Identical
0866	Marinka	GBR	B18534	1	a7	Identical
0867	Marinka	GBR		2	a7	Identical
0868	Marinka	GBR		3	a7	Identical
0869	Marinka	GBR		4	a7	Identical
0870	Marinka	GBR		5	a7	Identical
0871	Marinka	NLD	CGN16162	1	a7	Identical
0872	Marinka	NLD		2	a7	Identical
0873	Marinka	POL	36951	1	a7	Identical
0874	Marinka	POL		2	a7	Identical
0875	Marinka	POL		3	a7	Identical
0876	Marinka	POL		4	a7	Identical
0877	Marinka	POL		5	a7	Identical
0878	Marinka	SVK	SVK001 C05 00195	1	a7	Identical
0879	Marinka	SVK		2	a7	Identical
0880	Marinka	SVK		3	a7	Identical
0881	Marinka	SVK		4	a7	Identical
0882	Marinka	SVK		5	a7	Identical
0883	Mc Nair 601	CZE	01C0500434	1	uE	Identical
0884	Mc Nair 601	CZE		2	uE	Identical
0885	Mc Nair 601	CZE		3	uE	Identical
0886	Mc Nair 601	CZE		4	uE	Identical
0887	Mc Nair 601	CZE		5	uE	Identical
0888	Mc Nair 601	DEU	HOR 4694	1	uE	Identical
0889	Mc Nair 601	DEU		2	uE	Identical
0890	Mc Nair 601	DEU		3	uE	Identical
0891	Mc Nair 601	DEU		4	uE	Identical
0892	Mc Nair 601	DEU		5	uE	Identical
0893	Merlot	CZE	01C0501890	1	a6, h, ra	Identical
0894	Merlot	CZE		2	a6, h, ra	Identical
0895	Merlot	CZE		3	a6, h, ra	Identical
0896	Merlot	CZE		4	a6, h, ra	Identical
0897	Merlot	CZE		5	a6, h, ra	Identical
0898	Merlot	SVK	SVK001 C05 00551	1	a6, h, ra	Identical
0899	Merlot	SVK		2	a6, h, ra	Identical
0900	Merlot	SVK		3	a6, h, ra	Identical
0901	Merlot	SVK		4	a6, h, ra	Identical
0902	Merlot	SVK		5	a6, h, ra	Identical
0903	Michigan Winter	CZE	01C0500312	1	aLo	Identical
0904	Michigan Winter	CZE		2	aLo	Identical
0905	Michigan Winter	CZE		3	aLo	Identical
0906	Michigan Winter	CZE		4	aLo	Identical
0907	Michigan Winter	CZE		5	aLo	Identical
0908	Michigan Winter	DEU	HOR 3132	1	aLo	Identical
0909	Michigan Winter	DEU		2	aLo	Identical
0910	Michigan Winter	DEU		3	aLo	Identical
0911	Michigan Winter	DEU		4	aLo	Identical
0912	Michigan Winter	DEU		5	aLo	Identical
0913	Michigan Winter	USA	Ciho 2036	1	aLo	Identical
0914	Michigan Winter	USA		2	aLo	Identical
0915	Michigan Winter	USA		3	aLo	Identical
0916	Michigan Winter	USA		4	aLo	Identical
0917	Michigan Winter	USA		5	aLo	Identical
0918	Miraj 1	CZE	01C0500869	1	Ch, h, ra	Different
0919	Miraj 1	CZE		2	Ch, h, ra, VIR	Different
0920	Miraj 1	CZE		3	Ch, ra	Different
0921	Miraj 1	CZE		4	Ch, ra	Different
0922	Miraj 1	CZE		5	Ch, h, ra	Different
0923	Miraj 1	DEU	HOR 8701	1	a8, Dr2, ra	Predominating
0924	Miraj 1	DEU		2	a8, Dr2, ra	Predominating
0925	Miraj 1	DEU		3	a8, Dr2, ra	Predominating
0926	Miraj 1	DEU		4	a8, Dr2, ra	Predominating
0927	Miraj 1	DEU		5	a8, Dr2, ra	Predominating
0928	Miraj 1	GBR	B5820	1	Ch, Dr2	Different
0929	Miraj 1	GBR		2	a8, Dr2, ra	Predominating
0930	Miraj 1	GBR		3	a8, Dr2, ra	Predominating
0931	Miraj 1	GBR		4	a8, Dr2, ra	Predominating
0932	Miraj 1	GBR		5	a8, Dr2, ra	Predominating
0933	Monaco	CZE	01C0501289	1	ra	Identical
0934	Monaco	CZE		2	ra	Identical
0935	Monaco	CZE		3	ra	Identical
0936	Monaco	CZE		4	ra	Identical
0937	Monaco	CZE		5	ra	Identical
0938	Monaco	SVK	SVK001 C05 00001	1	ra	Identical
0939	Monaco	SVK		2	ra	Identical
0940	Monaco	SVK		3	ra	Identical
0941	Monaco	SVK		4	ra	Identical
0942	Monaco	SVK		5	ra	Identical
0943	Nachicivandany	CZE	01C0500098	1	Ru2	Different
0944	Nachicivandany	CZE		2	Ru2	Different
0945	Nachicivandany	CZE		3	Ru2	Different
0946	Nachicivandany	CZE		4	Ru2	Different
0947	Nachicivandany	CZE		5	Ru2	Different
0948	Nachicivandany	DEU	HOR 3227	1	Ch	Predominating
0949	Nachicivandany	DEU		2	Ch	Predominating
0950	Nachicivandany	DEU		3	Ch	Predominating
0951	Nachicivandany	DEU		4	Ch	Predominating
0952	Nachicivandany	DEU		5	Ch	Predominating
0953	Nachicivandany	USA	PI 327658	1	Ch	Predominating
0954	Nachicivandany	USA		2	Ch	Predominating
0955	Nachicivandany	USA		3	Ch	Predominating
0956	Nachicivandany	USA		4	none	Different
0957	Nachicivandany	USA		5	a8	Different
0958	Nakaizumi-zairai	CZE	01C0500548	1	none	Non-authentic
0959	Nakaizumi-zairai	CZE		2	none	Non-authentic
0960	Nakaizumi-zairai	CZE		3	none	Non-authentic
0961	Nakaizumi-zairai	CZE		4	none	Non-authentic
0962	Nakaizumi-zairai	CZE		5	a8	Non-authentic
0963	Nakaizumi-zairai	DEU	HOR 3488	1	Ru2	Non-authentic
0964	Nakaizumi-zairai	DEU		2	Ru2	Non-authentic
0965	Nakaizumi-zairai	DEU		3	Ru2	Non-authentic
0966	Nakaizumi-zairai	DEU		4	Ru2	Non-authentic
0967	Nakaizumi-zairai	DEU		5	Ru2	Non-authentic
0968	Nakaizumi-zairai	USA	CIho 11561	1	k2	Authentic
0969	Nakaizumi-zairai	USA		2	k2	Authentic
0970	Nakaizumi-zairai	USA		3	k2	Authentic
0971	Noveta	CZE	01C0501495	1	a8, h, Lu, Ru2	Identical
0972	Noveta	CZE		2	a8, h, Lu, Ru2	Identical
0973	Noveta	CZE		3	a8, h, Lu, Ru2	Identical
0974	Noveta	CZE		4	a8, h, Lu, Ru2	Identical
0975	Noveta	CZE		5	a8, h, Lu, Ru2	Identical
0976	Noveta	DEU	HOR 18759	1	a8, h, Lu, Ru2	Identical
0977	Noveta	DEU		2	a8, h, Lu, Ru2	Identical
0978	Noveta	DEU		3	a8, h, Lu, Ru2	Identical
0979	Noveta	DEU		4	a8, h, Lu, Ru2	Identical
0980	Noveta	DEU		5	a8, h, Lu, Ru2	Identical
0981	Noveta	NLD	CGN23653	1	a8, h, Lu, Ru2	Identical
0982	Noveta	NLD		2	a8, h, Lu, Ru2	Identical
0983	Noveta	NLD		3	a8, h, Lu, Ru2	Identical
0984	Noveta	NLD		4	a8, h, Lu, Ru2	Identical
0985	Noveta	NLD		5	a8, h, Lu, Ru2	Identical
0986	Noveta	SVK	SVK001 C05 00223	1	a8, h, Lu, Ru2	Identical
0987	Noveta	SVK		2	a8, h, Lu, Ru2	Identical
0988	Noveta	SVK		3	a8, h, Lu, Ru2	Identical
0989	Noveta	SVK		4	a8, h, Lu, Ru2	Identical
0990	Noveta	SVK		5	a8, h, Lu, Ru2	Identical
0991	O.A.C. Halton	CZE	01C0501045	1	a8	Identical
0992	O.A.C. Halton	CZE		2	a8	Identical
0993	O.A.C. Halton	CZE		3	a8	Identical
0994	O.A.C. Halton	CZE		4	a8	Identical
0995	O.A.C. Halton	CZE		5	a8	Identical
0996	O.A.C. Halton	DEU	HOR 10301	1	a8	Identical
0997	O.A.C. Halton	DEU		2	a8	Identical
0998	O.A.C. Halton	DEU		3	a8	Identical
0999	O.A.C. Halton	DEU		4	a8	Identical
1000	O.A.C. Halton	DEU		5	a8	Identical
1001	Okal	CZE	01C0501032	1	aLo, h, Lu, ra, Ru2	Identical
1002	Okal	CZE		2	aLo, h, Lu, ra, Ru2	Identical
1003	Okal	CZE		3	aLo, h, Lu, ra, Ru2	Identical
1004	Okal	CZE		4	aLo, h, Lu, ra, Ru2	Identical
1005	Okal	CZE		5	aLo, h, Lu, ra, Ru2	Identical
1006	Okal	GBR	B20588	1	aLo, h, Lu, ra, Ru2	Identical
1007	Okal	GBR		2	aLo, h, Lu, ra, Ru2	Identical
1008	Okal	GBR		3	aLo, h, Lu, ra, Ru2	Identical
1009	Okal	GBR		4	aLo, h, Lu, ra, Ru2	Identical
1010	Okal	GBR		5	aLo, h, Lu, ra, Ru2	Identical
1011	Okal	SVK	SVK001 C05 00101	1	aLo, h, Lu, ra, Ru2	Identical
1012	Okal	SVK		2	aLo, h, Lu, ra, Ru2	Identical
1013	Okal	SVK		3	aLo, h, Lu, ra, Ru2	Identical
1014	Okal	SVK		4	aLo, h, Lu, ra, Ru2	Identical
1015	Okal	SVK		5	aLo, h, Lu, ra, Ru2	Identical
1016	Oksamyt	CZE	01C0500881	1	aLo	Identical
1017	Oksamyt	CZE		2	aLo	Identical
1018	Oksamyt	CZE		3	aLo	Identical
1019	Oksamyt	CZE		4	aLo	Identical
1020	Oksamyt	CZE		5	aLo	Identical
1021	Oksamyt	DEU	HOR 8596	1	aLo	Identical
1022	Oksamyt	DEU		2	aLo	Identical
1023	Oksamyt	DEU		3	aLo	Identical
1024	Oksamyt	DEU		4	aLo	Identical
1025	Oksamyt	DEU		5	aLo	Identical
1026	Oksamyt	USA	PI 410424	1	aLo	Identical
1027	Oksamyt	USA		2	aLo	Identical
1028	Oksamyt	USA		3	aLo	Identical
1029	Oksamyt	USA		4	aLo	Identical
1030	Oksamyt	USA		5	aLo	Identical
1031	Oma	CZE	01C0500326	1	a8	Line b
1032	Oma	CZE		2	a8	Line b
1033	Oma	CZE		3	a8, Ru2	Line a
1034	Oma	CZE		4	a8, Ru2	Line a
1035	Oma	CZE		5	aLo, Ru2	Different
1036	Oma	USA	CIho 9569	1	a8, Ru2	Line a
1037	Oma	USA		2	a8, Ru2	Line a
1038	Oma	USA		3	a8, Ru2	Line a
1039	Oma	USA		4	a8, Ru2	Line a
1040	Oma	USA		5	a8, Ru2	Line a
1041	Pamina	CZE	01C0500424	1	aLo, Lu	Predominating
1042	Pamina	CZE		2	aLo, Lu	Predominating
1043	Pamina	CZE		3	a6, ra	Different
1044	Pamina	CZE		4	aLo, Lu	Predominating
1045	Pamina	CZE		5	aLo, Lu	Predominating
1046	Pamina	DEU	HOR 4607	1	aLo, Lu	Predominating
1047	Pamina	DEU		2	aLo, Lu	Predominating
1048	Pamina	DEU		3	aLo, Lu	Predominating
1049	Pamina	DEU		4	aLo, Lu	Predominating
1050	Pamina	DEU		5	aLo, Lu	Predominating
1051	Pamina	USA	PI 414410,	1	aLo, Lu	Predominating
1052	Pamina	USA		2	aLo, Lu	Predominating
1053	Pamina	USA		3	aLo, Lu	Predominating
1054	Pamina	USA		4	aLo, Lu	Predominating
1055	Pamina	USA		5	aLo, Lu	Predominating
1056	Perga	CZE	01C0500202	1	h, ra	Line a
1057	Perga	CZE		2	h, ra	Line a
1058	Perga	CZE		3	h, ra	Line a
1059	Perga	CZE		4	Ch, h, ra	Line b
1060	Perga	CZE		5	Ch, h, ra	Line b
1061	Perga	DEU	HOR 3251	1	h	Line c
1062	Perga	DEU		2	aLo, h	Different
1063	Perga	DEU		3	aLo, h	Different
1064	Perga	DEU		4	none	Different
1065	Perga	DEU		5	aLo	Different
1066	Perga	GBR	B24223	1	h, ra	Line a
1067	Perga	GBR		2	h, ra	Line a
1068	Perga	GBR		3	h, ra	Line a
1069	Perga	GBR		4	a6, ra	Different
1070	Perga	GBR		5	ra	Line d
1071	Poljarnyj 14	CZE	01C0500563	1	Ch, Dr2, ra	Different
1072	Poljarnyj 14	CZE		2	Ch, Dr2, ra	Different
1073	Poljarnyj 14	CZE		3	Ch, Dr2, ra	Different
1074	Poljarnyj 14	CZE		4	Ch, Dr2, ra	Different
1075	Poljarnyj 14	CZE		5	none	Different
1076	Poljarnyj 14	DEU	HOR 4356	1	a8, Dr2	Line b
1077	Poljarnyj 14	DEU		2	a8, Dr2	Line b
1078	Poljarnyj 14	DEU		3	none	Different
1079	Poljarnyj 14	DEU		4	a8	Line a
1080	Poljarnyj 14	DEU		5	a8, Dr2	Line b
1081	Poljarnyj 14	GBR	B4672	1	a8	Line a
1082	Poljarnyj 14	GBR		2	a8	Line a
1083	Protidor	CZE	01C0500973	1	a12, g, VIR	Line a
1084	Protidor	CZE		2	a12, g, VIR	Line a
1085	Protidor	CZE		3	g	Line c
1086	Protidor	CZE		4	a12, g, VIR	Line a
1087	Protidor	CZE		5	g	Line c
1088	Protidor	DEU	HOT 10198	1	a12, VIR	Line b
1089	Protidor	DEU		2	a12, VIR	Line b
1090	Protidor	DEU		3	a12, VIR	Line b
1091	Protidor	DEU		4	a12, VIR	Line b
1092	Protidor	DEU		5	a12, VIR	Line b
1093	Protidor	FRA	9548	1	a12, g, VIR	Line a
1094	Protidor	FRA		2	a12, g, VIR	Line a
1095	Protidor	FRA		3	a12, g, VIR	Line a
1096	Protidor	FRA		4	a12, g, VIR	Line a
1097	Protidor	FRA		5	a12, g, VIR	Line a
1098	Protidor	GBR	B19411	1	a12, g, VIR	Line a
1099	Protidor	GBR		2	a12, g, VIR	Line a
1100	Protidor	GBR		3	a12, g, VIR	Line a
1101	Protidor	GBR		4	a12, g, VIR	Line a
1102	Protidor	GBR		5	a12, g, VIR	Line a
1103	Protidor	USA	PI 584854	1	a12, g, VIR	Line a
1104	Protidor	USA		2	a12, g, VIR	Line a
1105	Protidor	USA		3	a12, g, VIR	Line a
1106	Protidor	USA		4	a12, g, VIR	Line a
1107	Protidor	USA		5	a12, g, VIR	Line a
1108	Ragusa 34-40	CZE	01C0500335	1	a8, h, ra	Different
1109	Ragusa 34-40	CZE		2	Ch, Dr2, ra	Different
1110	Ragusa 34-40	CZE		3	a8, h	Different
1111	Ragusa 34-40	CZE		4	a8	Different
1112	Ragusa 34-40	CZE		5	Ch, h, ra, VIR	Different
1113	Ragusa 34-40	DEU	HOR 304	1	h, ra, VIR	Predominating
1114	Ragusa 34-40	DEU		2	h, ra, VIR	Predominating
1115	Ragusa 34-40	DEU		3	h, ra, VIR	Predominating
1116	Ragusa 34-40	DEU		4	h, ra, VIR	Predominating
1117	Ragusa 34-40	DEU		5	h, ra, VIR	Predominating
1118	Ragusa 34-40	USA	Ciho 11837	1	h, ra	Different
1119	Ragusa 34-40	USA		2	h, ra, VIR	Predominating
1120	Ragusa 34-40	USA		3	h, ra, VIR	Predominating
1121	Ragusa 34-40	USA		4	h, ra, VIR	Predominating
1122	Ragusa 34-40	USA		5	h, ra, VIR	Predominating
1123	Rapidan	CZE	01C0500902	1	a8, VIR	Different
1124	Rapidan	CZE		2	a8, VIR	Different
1125	Rapidan	CZE		3	a8, VIR	Different
1126	Rapidan	CZE		4	a8, VIR	Different
1127	Rapidan	CZE		5	a8, VIR	Different
1128	Rapidan	DEU	HOR 9593	1	a8, u	Line b
1129	Rapidan	DEU		2	u	Line a
1130	Rapidan	DEU		3	u	Line a
1131	Rapidan	DEU		4	u	Line a
1132	Rapidan	DEU		5	a8, u	Line b
1133	Rapidan	GBR	B8399	1	a8, u	Line b
1134	Rapidan	GBR		2	a8, u	Line b
1135	Rapidan	GBR		3	a8, u	Line b
1136	Rapidan	GBR		4	a8, u	Line b
1137	Rapidan	GBR		5	a8, u	Line b
1138	Rapidan	USA	CIho 14006	1	u	Line a
1139	Rapidan	USA		2	u	Line a
1140	Rapidan	USA		3	u	Line a
1141	Rapidan	USA		4	u	Line a
1142	Rapidan	USA		5	u	Line a
1143	Sigra	CZE	01C0500917	1	Dr2, ra	Identical
1144	Sigra	CZE		2	Dr2, ra	Identical
1145	Sigra	CZE		3	Dr2, ra	Identical
1146	Sigra	CZE		4	Dr2, ra	Identical
1147	Sigra	CZE		5	Dr2, ra	Identical
1148	Sigra	DEU	HOR 10873	1	Dr2, ra	Identical
1149	Sigra	DEU		2	Dr2, ra	Identical
1150	Sigra	DEU		3	Dr2, ra	Identical
1151	Sigra	DEU		4	Dr2, ra	Identical
1152	Sigra	DEU		5	Dr2, ra	Identical
1153	Sigra	GBR	B20586	1	Dr2, ra	Identical
1154	Sigra	GBR		2	Dr2, ra	Identical
1155	Sigra	GBR		3	Dr2, ra	Identical
1156	Sigra	GBR		4	Dr2, ra	Identical
1157	Sigra	GBR		5	Dr2, ra	Identical
1158	Sigra	POL	36670	1	Dr2, ra	Identical
1159	Sigra	POL		2	Dr2, ra	Identical
1160	Sigra	POL		3	Dr2, ra	Identical
1161	Sigra	POL		4	Dr2, ra	Identical
1162	Sigra	POL		5	Dr2, ra	Identical
1163	Sigra	SVK	SVK001 C05 00084	1	Dr2, ra	Identical
1164	Sigra	SVK		2	Dr2, ra	Identical
1165	Sigra	SVK		3	Dr2, ra	Identical
1166	Sigra	SVK		4	Dr2, ra	Identical
1167	Sigra	SVK		5	Dr2, ra	Identical
1168	Sigra	USA	PI 476812	1	Dr2, ra	Identical
1169	Sigra	USA		2	Dr2, ra	Identical
1170	Sigra	USA		3	Dr2, ra	Identical
1171	Sigra	USA		4	Dr2, ra	Identical
1172	Sigra	USA		5	Dr2, ra	Identical
1173	Slaski II	CZE	01C0500012	1	aLo	Predominating
1174	Slaski II	CZE		2	aLo	Predominating
1175	Slaski II	CZE		3	aLo	Predominating
1176	Slaski II	CZE		4	aLo	Predominating
1177	Slaski II	CZE		5	aLo	Predominating
1178	Slaski II	DEU	HOR 3081	1	aLo	Predominating
1179	Slaski II	DEU		2	aLo	Predominating
1180	Slaski II	DEU		3	aLo	Predominating
1181	Slaski II	DEU		4	aLo	Predominating
1182	Slaski II	DEU		5	aLo	Predominating
1183	Slaski II	POL	36262	1	a8	Different
1184	Slaski II	POL		2	Ch, ra	Different
1185	Slaski II	POL		3	Ch, ra	Different
1186	Slaski II	POL		4	a8	Different
1187	Slaski II	POL		5	a8	Different
1188	Slaski II	USA	PI 274635	1	aLo	Predominating
1189	Slaski II	USA		2	aLo	Predominating
1190	Slaski II	USA		3	aLo	Predominating
1191	Slaski II	USA		4	aLo	Predominating
1192	Slaski II	USA		5	aLo	Predominating
1193	Sorna	CZE	01C0501038	1	a13, Lu	Line a
1194	Sorna	CZE		2	a13, Lu	Line a
1195	Sorna	CZE		3	aLo, Lu, ra	Line d
1196	Sorna	CZE		4	a13, Lu	Line a
1197	Sorna	CZE		5	a13, Lu	Line a
1198	Sorna	DEU	HOR 10875	1	a13, Lu	Line a
1199	Sorna	DEU		2	a13, Lu	Line a
1200	Sorna	DEU		3	a13, Lu	Line a
1201	Sorna	DEU		4	a13, Lu	Line a
1202	Sorna	DEU		5	a13, Lu	Line a
1203	Sorna	GBR	B20589	1	a13, Lu	Line a
1204	Sorna	GBR		2	aLo, ra	Line c
1205	Sorna	GBR		3	aLo, Lu	Line b
1206	Sorna	GBR		4	a13, Lu	Line a
1207	Sorna	SVK	SVK001 C05 00071	1	a13, Lu	Line a
1208	Sorna	SVK		2	aLo, Lu	Line b
1209	Sorna	SVK		3	a13, Lu	Line a
1210	Sorna	SVK		4	a13, Lu	Line a
1211	Sorna	SVK		5	a13, Lu	Line a
1212	Strengs Dura	CZE	01C0500271	1	Ch, Dr2, ra	Line a
1213	Strengs Dura	CZE		2	a8, Lu, ra	Different
1214	Strengs Dura	CZE		3	Ch, ra	Line b
1215	Strengs Dura	CZE		4	Ch, Dr2, ra	Line a
1216	Strengs Dura	CZE		5	Ch, ra	Line b
1217	Strengs Dura	DEU	HOR 3066	1	Ch, Dr2, ra	Line a
1218	Strengs Dura	DEU		2	Ch, Dr2, ra	Line a
1219	Strengs Dura	DEU		3	Ch, Dr2, ra	Line a
1220	Strengs Dura	DEU		4	Ch, Dr2, ra	Line a
1221	Strengs Dura	DEU		5	Ch, Dr2, ra	Line a
1222	Stupicky Sestirady	CZE	01C0500001	1	Ch, Ru2	Different
1223	Stupicky Sestirady	CZE		2	aLo	Line a
1224	Stupicky Sestirady	CZE		3	aLo	Line a
1225	Stupicky Sestirady	CZE		4	aLo	Line a
1226	Stupicky Sestirady	CZE		5	aLo	Line a
1227	Stupicky Sestirady	DEU	HOR 3184	1	aLo	Line a
1228	Stupicky Sestirady	DEU		2	aLo	Line a
1229	Stupicky Sestirady	DEU		3	aLo	Line a
1230	Stupicky Sestirady	DEU		4	a8	Different
1231	Stupicky Sestirady	DEU		5	aLo	Line a
1232	Stupicky Sestirady	GBR	B4407	1	aLo	Line a
1233	Stupicky Sestirady	GBR		2	aLo	Line a
1234	Stupicky Sestirady	GBR		3	aLo	Line a
1235	Stupicky Sestirady	USA	PI 294773	1	aLo	Line a
1236	Stupicky Sestirady	USA	PI 327604	1	aLo	Line a
1237	Stupicky Sestirady	USA	PI 330402	1	aLo	Line a
1238	Stupicky Sestirady	USA	PI 327603	1	Ch	Line b
1239	Stupicky Sestirady	USA	PI 294773	2	aLo	Line a
1240	Stupicky Sestirady	USA	PI 327603	2	aLo	Line a
1241	Stupicky Sestirady	USA	PI 327604	2	aLo	Line a
1242	Stupicky Sestirady	USA	PI 330402	2	aLo	Line a
1243	Stupicky Sestirady	USA	PI 327603	3	aLo	Line a
1244	Stupicky Sestirady	USA	PI 327604	3	aLo	Line a
1245	Stupicky Sestirady	USA	PI 330402	3	aLo	Line a
1246	Stupicky Sestirady	USA	PI 294773	3	Ch	Line b
1247	Stupicky Sestirady	USA	PI 327604	4	aLo	Line a
1248	Stupicky Sestirady	USA	PI 330402	4	aLo	Line a
1249	Stupicky Sestirady	USA	PI 294773	4	Ch	Line b
1250	Stupicky Sestirady	USA	PI 327603	4	Ch	Line b
1251	Stupicky Sestirady	USA	PI 327603	5	a8	Different
1252	Stupicky Sestirady	USA	PI 294773	5	aLo	Line a
1253	Stupicky Sestirady	USA	PI 327604	5	aLo	Line a
1254	Tamaris	CZE	01C0501666	1	h, ra	Identical
1255	Tamaris	CZE		2	h, ra	Identical
1256	Tamaris	CZE		3	h, ra	Identical
1257	Tamaris	CZE		4	h, ra	Identical
1258	Tamaris	CZE		5	h, ra	Identical
1259	Tamaris	GBR	B20732	1	h, ra	Identical
1260	Tamaris	GBR		2	h, ra	Identical
1261	Tamaris	GBR		3	h, ra	Identical
1262	Tamaris	GBR		4	h, ra	Identical
1263	Tamaris	GBR		5	h, ra	Identical
1264	Uzen-czjan 64	CZE	01C0500352	1	u	Different
1265	Uzen-czjan 64	CZE		2	aLo, Lu, Ru2	Line a
1266	Uzen-czjan 64	CZE		3	none	Different
1267	Uzen-czjan 64	CZE		4	Lu, Ru2	Line b
1268	Uzen-czjan 64	CZE		5	aLo, Lu, Ru2	Line a
1269	Uzen-czjan 64	DEU	HOR 4553	1	aLo	Line c
1270	Uzen-czjan 64	DEU		2	u	Different
1271	Uzen-czjan 64	DEU		3	u	Different
1272	Uzen-czjan 64	DEU		4	aLo	Line c
1273	Uzen-czjan 64	DEU		5	a8, h	Different
1274	Ventitre	CZE	01C0500585	1	aLo, ra, Ru2	Different
1275	Ventitre	CZE		2	aLo, ra, Ru2	Different
1276	Ventitre	CZE		3	a8	Different
1277	Ventitre	CZE		4	a8	Different
1278	Ventitre	CZE		5	a8	Different
1279	Ventitre	DEU	HOR 3514	1	at	Predominating
1280	Ventitre	DEU		2	at	Predominating
1281	Ventitre	DEU		3	at	Predominating
1282	Ventitre	DEU		4	at	Predominating
1283	Ventitre	DEU		5	at	Predominating
1284	Ventitre	GBR	B7397	1	at	Predominating
1285	Ventitre	GBR		2	at	Predominating
1286	Ventitre	GBR		3	at	Predominating
1287	Ventitre	GBR		4	at	Predominating
1288	Ventitre	GBR		5	at	Predominating
1289	Virgo	CZE	01C0501815	1	La, ra	Predominating
1290	Virgo	CZE		2	a8, h	Different
1291	Virgo	CZE		3	La, ra	Predominating
1292	Virgo	CZE		4	La, ra	Predominating
1293	Virgo	CZE		5	La, ra	Predominating
1294	Virgo	SVK	SVK001 C05 00350	1	La, ra	Predominating
1295	Virgo	SVK		2	La, ra	Predominating
1296	Virgo	SVK		3	La, ra	Predominating
1297	Virgo	SVK		4	La, ra	Predominating
1298	Virgo	SVK		5	La, ra	Predominating
1299	Vogelsanger Gold	CZE	01C0500405	1	a8	Different
1300	Vogelsanger Gold	CZE		2	a8	Different
1301	Vogelsanger Gold	CZE		3	a8	Different
1302	Vogelsanger Gold	CZE		4	a8	Different
1303	Vogelsanger Gold	CZE		5	a8	Different
1304	Vogelsanger Gold	DEU	HOR 4432	1	a6, h, ra	Line a
1305	Vogelsanger Gold	DEU		2	a6, h	Line b
1306	Vogelsanger Gold	DEU		3	a6, h, ra	Line a
1307	Vogelsanger Gold	DEU		4	a6, h, ra	Line a
1308	Vogelsanger Gold	DEU		5	a6, h, ra	Line a
1309	Vogelsanger Gold	GBR	B24231	1	a6, h, ra	Line a
1310	Vogelsanger Gold	GBR		2	a6, h, ra	Line a
1311	Vogelsanger Gold	GBR		3	a6, h, ra	Line a
1312	Vogelsanger Gold	GBR		4	a6, h, ra	Line a
1313	Vogelsanger Gold	GBR		5	a6, h, ra	Line a
1314	Vogelsanger Gold	POL	35762	1	a6, h	Line b
1315	Vogelsanger Gold	POL		2	a6, h, ra	Line a
1316	Vogelsanger Gold	POL		3	a6, h, ra	Line a
1317	Vogelsanger Gold	POL		4	a6, h, ra	Line a
1318	Vogelsanger Gold	POL		5	a6, h, ra	Line a
1319	Vogelsanger Gold	SVK	SVK001 C05 00175	1	a6, h, ra	Line a
1320	Vogelsanger Gold	SVK		2	a6, h, ra	Line a
1321	Vogelsanger Gold	SVK		3	h, ra	Line c
1322	Vogelsanger Gold	SVK		4	a6, h, ra	Line a
1323	Vogelsanger Gold	SVK		5	a6, h, ra	Line a
1324	Vogelsanger Gold	USA	PI 392062	1	a6, h	Line b
1325	Vogelsanger Gold	USA		2	a6, h, ra	Line a
1326	Vogelsanger Gold	USA		3	a6, h, ra	Line a
1327	Vogelsanger Gold	USA		4	a6, h, ra	Line a
1328	Vogelsanger Gold	USA		5	a6, h, ra	Line a
1329	Volbar	CZE	01C0500954	1	Ch, Dr2, ra	Unclassified
1330	Volbar	CZE		2	Ch, Dr2, ra	Unclassified
1331	Volbar	CZE		3	Ch, Dr2, ra	Unclassified
1332	Volbar	CZE		4	Ch, Dr2, ra	Unclassified
1333	Volbar	CZE		5	Dr2, ra	Unclassified
1334	Volbar	USA	CIho 15557	1	a8	Unclassified
1335	Volbar	USA		2	a8	Unclassified
1336	Volbar	USA		3	a8	Unclassified
1337	Volbar	USA		4	a8	Unclassified
1338	Volbar	USA		5	a8	Unclassified
1339	Wade	CZE	01C0500586	1	Ch, Dr2, Lu, Ru2	Identical
1340	Wade	CZE		2	Ch, Dr2, Lu, Ru2	Identical
1341	Wade	CZE		3	Ch, Dr2, Lu, Ru2	Identical
1342	Wade	CZE		4	Ch, Dr2, Lu, Ru2	Identical
1343	Wade	CZE		5	Ch, Dr2, Lu, Ru2	Identical
1344	Wade	DEU	HOR 3303	1	Ch, Dr2, Lu, Ru2	Identical
1345	Wade	DEU		2	Ch, Dr2, Lu, Ru2	Identical
1346	Wade	DEU		3	Ch, Dr2, Lu, Ru2	Identical
1347	Wade	DEU		4	Ch, Dr2, Lu, Ru2	Identical
1348	Wade	DEU		5	Ch, Dr2, Lu, Ru2	Identical
1349	Wade	USA	Ciho 11652	1	Ch, Dr2, Lu, Ru2	Identical
1350	Wade	USA		2	Ch, Dr2, Lu, Ru2	Identical
1351	Wade	USA		3	Ch, Dr2, Lu, Ru2	Identical
1352	Wade	USA		4	Ch, Dr2, Lu, Ru2	Identical
1353	Wade	USA		5	Ch, Dr2, Lu, Ru2	Identical
1354	Will	CZE	01C0500373	1	a7	Line a
1355	Will	CZE		2	a7	Line a
1356	Will	CZE		3	a7	Line a
1357	Will	CZE		4	a7, h	Line b
1358	Will	CZE		5	a7, h	Line b
1359	Will	DEU	HOR 3158	1	a7	Line a
1360	Will	DEU		2	a7	Line a
1361	Will	DEU		3	a7	Line a
1362	Will	DEU		4	a7	Line a
1363	Will	DEU		5	a7	Line a
1364	Will	GBR	B19479	1	a7	Line a
1365	Will	GBR		2	a7	Line a
1366	Will	GBR		3	a7	Line a
1367	Will	GBR		4	a7	Line a
1368	Will	GBR		5	a7	Line a
1369	Will	USA	Ciho 11652	1	a7	Line a
1370	Will	USA		2	a7	Line a
1371	Will	USA		3	a7	Line a
1372	Will	USA		4	a7	Line a
1373	Will	USA		5	a7	Line a
1374	Wong	CZE	01C0500219	1	Wo	Predominating
1375	Wong	CZE		2	Wo	Predominating
1376	Wong	CZE		3	Wo	Predominating
1377	Wong	CZE		4	Wo	Predominating
1378	Wong	CZE		5	Wo	Predominating
1379	Wong	DEU	HOR 3160	1	Wo	Predominating
1380	Wong	DEU		2	Wo	Predominating
1381	Wong	DEU		3	Wo	Predominating
1382	Wong	DEU		4	Wo	Predominating
1383	Wong	DEU		5	Wo	Predominating
1384	Wong	GBR	B7573	1	u	Different
1385	Wong	GBR		2	u	Different
1386	Wong	GBR		3	u	Different
1387	Wong	GBR		4	u	Different
1388	Wong	GBR		5	u	Different
1389	Wong	USA	PI 539117	1	Wo	Predominating
1390	Wong	USA		2	Wo	Predominating
1391	Wong	USA		3	Wo	Predominating
1392	Zalarinec	CZE	01C0500591	1	none	Predominating
1393	Zalarinec	CZE		2	aLo, h	Different
1394	Zalarinec	CZE		3	none	Predominating
1395	Zalarinec	CZE		4	none	Predominating
1396	Zalarinec	CZE		5	none	Predominating
1397	Zalarinec	DEU	HOR 4358	2	none	Predominating
1398	Zalarinec	DEU		3	none	Predominating
1399	Zalarinec	DEU		4	none	Predominating
1400	Zend	CZE	01C0500592	1	a8	Identical
1401	Zend	CZE		2	a8	Identical
1402	Zend	CZE		3	a8	Identical
1403	Zend	CZE		4	a8	Identical
1404	Zend	CZE		5	a8	Identical
1405	Zend	DEU	HOR 4103	1	a8	Identical
1406	Zend	DEU		2	a8	Identical
1407	Zend	DEU		3	a8	Identical
1408	Zend	DEU		4	a8	Identical
1409	Zenit	CZE	01C0501382	1	a13, Lu	Identical
1410	Zenit	CZE		2	a13, Lu	Identical
1411	Zenit	CZE		3	a13, Lu	Identical
1412	Zenit	CZE		4	a13, Lu	Identical
1413	Zenit	CZE		5	a13, Lu	Identical
1414	Zenit	USA	PI 564447	1	a13, Lu	Identical
1415	Zenit	USA		2	a13, Lu	Identical
1416	Zenit	USA		3	a13, Lu	Identical
1417	Zenit	USA		4	a13, Lu	Identical
1418	Zenit	USA		5	a13, Lu	Identical
1419	1 Auxiliary numbers allowing to reset the table to its default state.
1420	2 AZE Azerbaijan, BEL Belgium, BGR Bulgaria, CAN Canada, CSK Czechoslovakia, CZE Czech Republic, DDR German
1421	Democratic Republic, DEU Germany, DNK Denmark, ESP Spain, ETH Ethiopia, FRA France, GBR Great Britain, HUN Hungary,
1422	ITA Italy, JPN Japan, NLD Netherlands, POL Poland, ROU Romania, SVK Slovakia, SUN Soviet Union, SWE Sweden,
1423	TKM Turkmenistan, TUR Turkey, UKR Ukraine, USA United States of America, YUG Yugoslavia.

## Sheet: Table_S 2
Table S2. Eighty-three infection response arrays (IRAs) produced after inoculation with 11 Blumeria
hordei (Bh) isolates on 1412 single seed progenies derived from 289 gene bank accessions of 93 winter
barley varieties and the corresponding Ml powdery mildew resistance genes.
No.	Ml Genes		Isolates of Bh, their Country of Origin2 and Year of Collection
of		GH	J-462	Race I	EA30	54	B	P-512	C-132	I-167	E-6	Z-6
IRA1		AUS	ISR	JAP	SWE	URG	USA	CZ	CZ	CZ	CZ	CZ
		2005	1979	1953	1976	2005	2016	2001	2002	2009	2011	2014
01	a3	1-2	4	1-2	1-2	1-2	1-2	1-2	4	1-2	1-2	4
02	a6	0	4	0	4	0	0	4	4	4	0	4
03	a6, aLo, VIR	0	0	0	2	0	0	1	4	4	0	4
04	a6, Dt6, g, h	0	2-3	0	0	0	0	2-3	2	0	0	2
05	a6, h	0	4	0	2	0	0	4	2	4	0	4
06	a6, h, Lu, Ru2	0	4	0	2	0	0	2-3	2	4	0	1
07	a6, h, ra	0	4	0	0	0	0	4	2	4	0	4
08	a6, h, VIR	0	4	0	2	0	0	1	2	4	0	4
09	a6, ra	0	4	0	0	0	0	4	4	4	0	4
10	a6, Ru2, ra	0	4	0	0	0	0	2-3	4	4	0	2-3
11	a7	0	0	0	0	0	4	4	4	4	4	4
12	a7, h	0	0	0	0	0	2	4	2	4	4	4
13	a8	4	4	0	4	4	4	4	4	4	4	4
14	a8, Dr2	2-3	4	0	4	4	4	4	4	4	4	4
15	a8, Dr2, ra	2-3	4	0	0	4	4	4	4	4	4	4
16	a8, h	2	4	0	4	2	2	4	2	4	4	4
17	a8, h, Ln, ra	2	4	0	0	1-2	2	1-2	2	1-2	1-2	1-2
18	a8, h, Lu, ra	2	4	0	0	2	1	4	2	4	4	1
19	a8, h, Lu, Ru2	2	4	0	4	2	1	2-3	2	4	4	1
20	a8, h, ra	2	4	0	0	2	2	4	2	4	4	4
21	a8, h, ra, Ru2	2	4	0	0	2	2	2-3	2	4	4	2-3
22	a8, He2	4	4	0	4	2-3	4	4	4	4	4	4
23	a8, Lu, ra	4	4	0	0	4	1	4	4	4	4	1
24	a8, ra	4	4	0	0	4	4	4	4	4	4	4
25	a8, Ru2	2-3	4	0	4	2-3	4	2-3	4	4	4	2-3
26	a8, VIR	4	4	0	4	4	4	1	4	4	4	4
27	a12	0	2	0	4	0	0	4	4	4	4	4
28	a12, g	0	2	0	0	0	0	4	4	0	4	4
29	a12, g, VIR	0	2	0	0	0	0	1	4	0	4	4
30	a12, VIR	0	2	0	4	0	0	1	4	4	4	4
31	a13	0	0	0	0	0	4	0	4	4	4	0
32	a13, g, h	0	0	0	0	0	0	0	2	0	4	0
33	a13, h	0	0	0	0	0	2	0	2	4	4	4
34	a13, Lu	0	0	0	0	0	1	0	4	4	4	0
35	a13, Lu, h	0	0	0	0	0	1	0	2	4	4	0
36	aLo	4	0	0	4	4	4	4	4	4	4	4
37	aLo, Dr2	2-3	0	0	4	4	4	4	4	4	4	4
38	aLo, Dr2, ra	2-3	0	0	0	4	4	4	4	4	4	4
39	aLo, h	2	0	0	4	2	2	4	2	4	4	4
40	aLo, h, Lu, ra	2	0	0	0	2	1	4	2	4	4	1
41	aLo, h, Lu, ra, Ru2	2	0	0	0	2	1	2-3	2	4	4	1
42	aLo, h, ra	2	0	0	0	2	2	4	2	4	4	4
43	aLo, Lu	4	0	0	4	4	1	4	4	4	4	1
44	aLo, Lu, ra	4	0	0	0	4	1	4	4	4	4	1
45	aLo, Lu, Ru2	2-3	0	0	4	2-3	1	2-3	4	4	4	1
46	aLo, ra	4	0	0	0	4	4	4	4	4	4	4
47	aLo, ra, Ru2	2-3	0	0	0	2-3	4	2-3	4	4	4	2-3
48	aLo, Ru2	2-3	0	0	4	2-3	4	2-3	4	4	4	2-3
49	at	4	2	2	2	2	2	2	4	2	2	2
50	Dr2	2-3	4	4	4	4	4	4	4	4	4	4
51	Dr2, ra	2-3	4	4	0	4	4	4	4	4	4	4
52	Dr2, ra, VIR	2-3	4	4	0	4	4	1	4	4	4	4
53	Dt6	-	2	-	-	-	-	2	2	-	-	2
54	g	0	3	0	0	4	0	4	4	0	4	4
55	g, Ln	0	4	0	0	1-2	0	1-2	4	0	1-2	1-2
56	h	2	4	4	4	2	2	4	2	4	4	4
57	h, Lu, ra	2	4	4	0	2	1	4	2	4	4	1
58	h, ra	2	4	4	0	2	2	4	2	4	4	4
59	h, ra, VIR	2	4	4	0	2	2	1	2	4	4	4
60	He2	4	4	4	4	2-3	4	4	4	4	4	4
61	Ch	4	4	2-3	4	4	4	4	4	4	4	4
62	Ch, Dr2	2-3	4	2-3	4	4	4	4	4	4	4	4
63	Ch, Dr2, Lu, Ru2	2-3	4	2-3	4	2-3	1	2-3	4	4	4	1
64	Ch, Dr2, ra	2-3	4	2-3	0	4	4	4	4	4	4	4
65	Ch, Dr2, ra, VIR	2-3	4	2-3	0	4	4	1	4	4	4	4
66	Ch, h	2	4	2-3	4	2	2	4	2	4	4	4
67	Ch, h, Lu, ra	2	4	2-3	0	2	1	4	2	4	4	1
68	Ch, h, ra	2	4	2-3	0	2	2	4	2	4	4	4
69	Ch, h, ra, VIR	2	4	2-3	0	2	2	1	2	4	4	4
70	Ch, ra	4	4	2-3	0	4	4	4	4	4	4	4
71	Ch, ra, VIR	4	4	2-3	0	4	4	1	4	4	4	4
72	Ch, Ru2	2-3	4	2-3	4	2-3	4	2-3	4	4	4	2-3
73	k2	1-2	1-2	1-2	4	1-2	4	1-2	4	4	4	4
74	La	2-3	4	4	2-3	4	4	4	4	4	4	4
75	La, ra	2-3	4	4	0	2-3	4	4	4	4	4	4
76	Ln	4	4	1-2	1-2	1-2	4	1-2	4	1-2	1-2	4
77	Lu	1-2	4	4	4	4	1	4	4	4	4	1
78	Lu, Ru2	2-3	4	4	4	2-3	1	2-3	4	4	4	1
79	none	4	4	4	4	4	4	4	4	4	4	4
80	ra	4	4	4	0	4	4	4	4	4	4	4
81	Ru2	2-3	4	4	4	2-3	4	2-3	4	4	4	2-3
82	VIR	4	4	4	4	4	4	1	4	4	4	4
83	Wo	(3)	(3)	(3)	(3)	(3)	(3)	(3)	(3)	(3)	(3)	(3)
1 Infection response arrays nos. 67–83 were found only in genotypes derived from accessions of the Czech
gene bank [20].
2 AUS Australia, CZE Czech Republic, ISR Israel, JAP Japan, SWE Sweden, URG Uruguay, USA United
States of America.

## Sheet: Table_S 3
Table S3. Twenty-five homogeneous varieties of winter barley
and number of their tested single seed progenies (SSPs) carrying
identical resistance genes against powdery mildew.
Variety	No. of SSPs
Cenad 450	15
Cenader Sechszeilige Typ B	20
Decatur	20
Eckendorfer Vulkan	10
Frolic	18
GK Eszter	10
GK Metal	10
Krusevacki	15
Lunet	15
Luxor	15
Marconee	15
Marinka	27
Mc Nair 601	10
Merlot	10
Michigan Winter	15
Monaco	10
Noveta	20
O.A.C. Halton	10
Okal	15
Oksamyt	15
Sigra	30
Tamaris	10
Wade	15
Zend	9
Zenit	10
Sum	369

## Sheet: Table_S 4
Table S4. Sixty-eight heterogeneous varieties of winter barley
and numbers of their genotypes.
Variety	No. of Genotypes
Ager	6
Aizn Coiled Necn	4
Alaska	5
Alterna	2
Angela	2
Anson	3
Antoninski	2
Bahadar	4
Bonanza	2
Bordia	3
Borwina	5
Breustedts Atlas	2
Breustedts Schladener	2
Capri	4
Dover	2
Drop	4
Duet	2
Eckendorfer Glatta	4
Eckendorfer Mammuth II	5
Engelens Dea	4
Erfa	4
Fimbull II	2
Firlbecks Astrid	5
Franger	3
Freya	2
Frost	2
Groninger	2
Guadiana	3
Hauters Wintergerste	6
Hooded 10	4
Ibiza	4
Intensiv 2	5
Iskra	3
Juduraki	3
Jutta	5
Kamil	3
Karnobat	7
Kleinwanzlebener Record	5
Kompolti 4	2
Krakowski	2
Krasnodarskij 2929	2
Kromoz	8
Kujawiak III	2
Ledeci Beta	2
Leon	5
Maguelone	8
Miraj 1	5
Nachicivandany	4
Nakaizumi-zairai	4
Oma	3
Pamina	2
Perga	8
Poljarnyj 14	4
Protidor	3
Ragusa 34-40	8
Rapidan	3
Slaski II	3
Sorna	4
Strengs Dura	3
Stupicky Sestirady (PI 327603)	4
Uzen-czjan 64	6
Ventitre	3
Virgo	2
Vogelsanger Gold	4
Volbar	3
Will	2
Wong	2
Zalarinec	2
Sum	248

## Sheet: Table_S 5
Table S5. Numbers of authentic and non-authentic single seed progenies (SSPs)
found in 19 heterogeneous varieties of winter barley.
Variety	No. of Authentic SSPs	No. of Non-authentic SSPs
Ager	15	4
Bahadar	7	3
Firlbecks Astrid	8	2
Frost	20	0
Ibiza	10	0
Karnobat	11	4
Kromoz	11	4
Maguelone	14	6
Oma	9	1
Perga	10	5
Poljarnyj 14	6	6
Protidor	25	0
Rapidan	15	5
Sorna	19	0
Strengs Dura	9	1
Stupicky Sestirady	29	3
Uzen-czjan 64	5	5
Vogelsanger Gold	25	5
Will	20	0
Sum	268	54

## Sheet: Table_S 6
Table S6. Numbers of single seed progenies (SSPs) derived from 289 accessions of 93
winter barley varieties obtained from nine gene banks and classified according to their
postulated resistance genes against powdery mildew.
Classification of SSPs		Number of
	SSPs	Accessions	Varieties
Confirmed authentic genotypes	81	2	2
Identical genotypes within varieties	3691	75	25
Predominating genotypes within varieties	4811	114	45
Assumed authentic varietal genotypes	2681	68	19
Authentic unclassified genotypes	101	2	2
Sum of assumed authentic genotypes	1136
Confirmed non-authentic genotypes	202	4	3
Non-authentic unclassified genotypes	102	2	2
Different resistance genotypes	2462	92	58
Sum of assumed non-authentic genotypes	276
Total number of genotypes	1412
1 Authentic genotypes.
2 Non-authentic genotypes.

## Sheet: Table_S 7
Table S7. Nine gene banks involved in the study and the numbers of provided winter barley accessions and derived single seed progenies (SSPs).
Gene Bank	Institution	No. of Provided	No. of Derived
Country Code		Accessions	SSPs
DEU	Leibniz Institute of Plant Genetics and Crop Plant Research, Gatersleben, Germany	68	336
FRA	INRA Cereals Research Center, Clermont – Ferrand, France	4	18
GBR	John Innes Centre, Norwich, United Kingdom	34	157
NLD	Centre for Genetic Resources, Wageningen, The Netherlands	8	35
POL	IHAR – National Centre for Plant Genetic Resources, Radzikow, Poland	7	32
SVK	Research Institute of Plant Production, Piešťany, Slovakia	25	125
SWE	NordGen, Nordic Genetic Resource Center, Alnarp, Sweden	2	10
USA	National Small Grain Collection, Aberdeen, United States of America	48	234
Sum		196	947
CZE1	Czech Agrifood Research Center, Praha – Ruzyně, Czech Republic	93	465
Total		289	1412
1 Dreiseitl and Nesvadba [20].

## Sheet: Table_S 8
Table S8. Nineteen winter barley accessions of which fewer than
five single seed progenies (SSPs) were tested.
Variety	Gene Bank	No. of Tested SSPs
	Country Code1
Ager	FRA	4
Alterna	FRA	4
Anson	GBR	3
Drop	POL	2
Franger	DEU	4
Frolic	GBR	3
Intensiv	GBR	3
Kamil	GBR	4
Ledeci Beta	USA	4
Leon	NLD	2
Marinka	NLD	3
Nakaizumi-zairai	USA	3
Poljarnyj	GBR	2
Sorna	GBR	4
Stupicky Sestirady	GBR	3
Stupicky Sestirady	USA	4
Wong	USA	3
Zalarinec	DEU	3
Zend	DEU	4
Sum		62
1 DEU Germany, FRA France, GBR Great Britain, NLD Netherlands,
POL Poland, USA United States of America.

## Sheet: Table_S 9
Table S9. Numbers of winter barley varieties and their
accessions originating from various gene banks.
Number	Number	Number
of Gene	of Studied	of Analysed
Banks	Varieties	Accessions
2	34	68
3	31	93
4	19	79
5	5	25
6	4	24
Sum	93	289

## Sheet: Table_S 10
Table S10. Number of single seed progenies (SSPs)
derived from a winter barley accession and total
numbers of analysed accessions and SSPs.
Number of SSPs	Number	Number
Derived from	of Analysed	of Analysed
an Accession	Accessions	SSPs
2	3	6
3	8	24
4	8	32
5	270	1350
Sum	289	1412
